# Supplementary material for: Single-cell molecular communications and transcriptional regulatory dynamics of T cell immunotherapy in bladder cancer
Source: Genes Dis. 2025 Jul 3;13(1):101760. doi: 10.1016/j.gendis.2025.101760 (PMC12624647; doi:10.1016/j.gendis.2025.101760)
Supplement: Multimedia component 1 [file mmc1.xlsx]

## Sheet: Supplementary Table 1
	Supplementary Table 1 Differentially expressed genes between different subtypes of CD4+ T cells and CD8+ T cells
	Subtypes T cells	Differentially expressed genes
	CD8ENTPD1 T cells	HAVCR2, LAG3, ENTPD1, CXCL13
	CD8NAIVE T cells	CCR7, GZMK, HSPA1A
	CD8HSP T cells	CCR7, GZMK, HSPA1A, GNLY
	CD8MAIT T cells	CCR7, GZMK, HSPA1A, KLRB1, GNLY
	CD8FGFBP2 T cells	FGFBP2, GNLY
	CD8RPL T cells	GZMK, HSPA1A, GNLY
	CD8MITO T cells	CXCL13, GZMK, HSPA1A, KLRB1, GNLY,
	CD8XCL T cells	GZMK, HSPA1A, GNLY, XCL1, XCL2
	CD8CM T cells	CCR7, GZMK, HSPA1A, GNLY, SELL
	CD8CLUST9 T cells	HAVCR2, CCR7, GZMK, HSPA1A, GNLY, STMN1
	CD8PROLIF T cells	ENTPD1, HAVCR2, CXCL13, GZMK, HSPA1A, GNLY, MK167, STMN1
	CD4CM T cells	CCR7, CD69, HSPA1A
	CD4IL2RAHI T cells	IL2RA, TNFRSF4, HSPA1A, TIGIT
	CD4IL2RALO T cells	CCR7, IL2RA, TNFRSF4, CD69, HSPA1A, TIGIT
	CD4ACTIVATED T cells	CCR7, CD69, HSPA1A, TIGIT
	CD4GZMB T cells	CD69, GZMA, GZMB
	CD4GZMK T cells	CD69, GZMA, GZMK
	CD4TH17 T cells	CD69, GZMA, HSPA1A
	CD4CXCL13 T cells	CD69, CXCL13, HSPA1A, TIGIT
	CD4MITO T cells	CCR7, CD69, HSPA1A, TIGIT
	CD4HSP T cells	CCR7, IL2RA, TNFRSF4, CD69, HSPA1A, TIGIT
	CD4PROLIF T cells	CCR7, IL2RA, TNFRSF4, CD69, HSPA1A, TIGIT, STMN1

## Sheet: Supplementary Table 2
	Supplementary Table 2 Regulons and their target genes in the no systemic therapy groups of different CD4+ T cell subtypes in normal bladder samples
	Cell type	Regulons	TF name	Rss	Rss pval	Gene symbol	Gene id
	CD4CM	Regulon 1	SP1	0.569227	0	CALM2,COMMD6,COX7C,EEF2,EIF4A1,GAPDH,OAZ1,RGCC,RPL23,RPS11,RPS4Y1,SLC25A6,SRP14,TMA7,YBX1	ENSG00000143933,ENSG00000188243,ENSG00000127184,ENSG00000167658,ENSG00000161960,ENSG00000111640,ENSG00000104904,ENSG00000102760,ENSG00000125691,ENSG00000142534,ENSG00000129824,ENSG00000169100,ENSG00000140319,ENSG00000232112,ENSG00000065978
	CD4CM	Regulon 2	CPEB1	0.562537	0.002	CALM2,CD3D,COMMD6,EEF2,ITM2B,OAZ1,RPL23,RPS4Y1	ENSG00000143933,ENSG00000167286,ENSG00000188243,ENSG00000167658,ENSG00000136156,ENSG00000104904,ENSG00000125691,ENSG00000129824
	CD4CM	Regulon 3	SP3	0.561317	0.0045	CALM2,EEF2,HINT1,OAZ1,RPL23,RPS4Y1,TMA7,TOMM7,YPEL5	ENSG00000143933,ENSG00000167658,ENSG00000169567,ENSG00000104904,ENSG00000125691,ENSG00000129824,ENSG00000232112,ENSG00000196683,ENSG00000119801
	CD4CM	Regulon 4	PATZ1	0.555842	0.0175	CALM2,COX7C,GAPDH,OAZ1,RPL23,RPS11,SLC25A6,SRP14,YBX1	ENSG00000143933,ENSG00000127184,ENSG00000111640,ENSG00000104904,ENSG00000125691,ENSG00000142534,ENSG00000169100,ENSG00000140319,ENSG00000065978
	CD4CM	Regulon 5	PRDM6	0.545612	0.0745	COX7C,EEF2,GAPDH,OAZ1,RPL23,RPS11,TMA7,YBX1	ENSG00000127184,ENSG00000167658,ENSG00000111640,ENSG00000104904,ENSG00000125691,ENSG00000142534,ENSG00000232112,ENSG00000065978
	CD4ACTIVATED	Regulon 1	TBX15	0.454192	0	DUSP2,FOSB,ID2,IER2,JUN	ENSG00000158050,ENSG00000125740,ENSG00000115738,ENSG00000160888,ENSG00000177606
	CD4ACTIVATED	Regulon 2	SP3	0.419675	0.0004	DDIT4,DNAJB1,EIF4A1,JUN,RGCC,TNFAIP3	ENSG00000168209,ENSG00000132002,ENSG00000161960,ENSG00000177606,ENSG00000102760,ENSG00000118503
	CD4MITO	Regulon 1	PITX2	0.320602	1	IL32,NPM1,RPL24,RPL39,RPSA,UBA52	ENSG00000008517,ENSG00000181163,ENSG00000114391,ENSG00000198918,ENSG00000168028,ENSG00000221983
	CD4MITO	Regulon 2	CPEB1	0.318021	1	CD52,CFL1,CREM,HNRNPA1,MYL6,NPM1,PFDN5,RPL23A,RPL24,RPL4,RPL5,RPLP0,RPS10,RPSA,UBA52	ENSG00000169442,ENSG00000172757,ENSG00000095794,ENSG00000135486,ENSG00000092841,ENSG00000181163,ENSG00000123349,ENSG00000198242,ENSG00000114391,ENSG00000174444,ENSG00000122406,ENSG00000089157,ENSG00000124614,ENSG00000168028,ENSG00000221983
	CD4MITO	Regulon 3	ZN263	0.317371	1	BTF3,CYBA,MYL6,NPM1,RPL36AL,RPL5,RPLP0,RPSA,S100A4,UQCRB	ENSG00000145741,ENSG00000051523,ENSG00000092841,ENSG00000181163,ENSG00000165502,ENSG00000122406,ENSG00000089157,ENSG00000168028,ENSG00000196154,ENSG00000156467
	CD4MITO	Regulon 4	ZFX	0.317326	1	CD52,NACA,NPM1,RPL18,RPL24,RPL37A,RPL4,RPS10,RPSA,SERF2	ENSG00000169442,ENSG00000196531,ENSG00000181163,ENSG00000063177,ENSG00000114391,ENSG00000197756,ENSG00000174444,ENSG00000124614,ENSG00000168028,ENSG00000140264
	CD4MITO	Regulon 5	SP4	0.316145	1	CFL1,CREM,CYBA,MYL6,RPLP0,RPSA,S100A4,UQCRB	ENSG00000172757,ENSG00000095794,ENSG00000051523,ENSG00000092841,ENSG00000089157,ENSG00000168028,ENSG00000196154,ENSG00000156467
	CD4MITO	Regulon 6	ZN770	0.31593	1	CD52,CFL1,CREM,CYBA,HNRNPA1,IL32,MYL6,NPM1,RPL24,RPL27,RPL37,RPL4,RPL5,RPLP0,RPS10,RPSA,S100A4,SERF2,UBA52,UQCRB	ENSG00000169442,ENSG00000172757,ENSG00000095794,ENSG00000051523,ENSG00000135486,ENSG00000008517,ENSG00000092841,ENSG00000181163,ENSG00000114391,ENSG00000131469,ENSG00000145592,ENSG00000174444,ENSG00000122406,ENSG00000089157,ENSG00000124614,ENSG00000168028,ENSG00000196154,ENSG00000140264,ENSG00000221983,ENSG00000156467
	CD4MITO	Regulon 7	SALL4	0.315342	1	CD52,IL32,NBEAL1,S100A4,UQCRB	ENSG00000169442,ENSG00000008517,ENSG00000144426,ENSG00000196154,ENSG00000156467
	CD4MITO	Regulon 8	TBX15	0.312699	1	CD52,HNRNPA1,NACA,NPM1,RPL18,RPL37A,RPL4,RPS10,RPSA,SERF2	ENSG00000169442,ENSG00000135486,ENSG00000196531,ENSG00000181163,ENSG00000063177,ENSG00000197756,ENSG00000174444,ENSG00000124614,ENSG00000168028,ENSG00000140264
	CD4MITO	Regulon 9	PAX5	0.31029	1	CREM,CYBA,MYL6,NPM1,RPLP0,RPSA,S100A4,UQCRB	ENSG00000095794,ENSG00000051523,ENSG00000092841,ENSG00000181163,ENSG00000089157,ENSG00000168028,ENSG00000196154,ENSG00000156467
	CD4MITO	Regulon 10	SOX2	0.308563	1	BTF3,CD52,CFL1,CYBA,IL32,MYL6,NPM1,RPL4,RPL5,RPSA,S100A4	ENSG00000145741,ENSG00000169442,ENSG00000172757,ENSG00000051523,ENSG00000008517,ENSG00000092841,ENSG00000181163,ENSG00000174444,ENSG00000122406,ENSG00000168028,ENSG00000196154
	CD4MITO	Regulon 11	ZN341	0.302491	1	CD52,CFL1,IL32,NPM1,PFN1,RPL4,RPL5,RPS10,SERF2,UQCRB	ENSG00000169442,ENSG00000172757,ENSG00000008517,ENSG00000181163,ENSG00000108518,ENSG00000174444,ENSG00000122406,ENSG00000124614,ENSG00000140264,ENSG00000156467
	CD4IL2RALO	Regulon 1	ZN770	0.280679	0.0789	DYNLL1,EEF2,OAZ1,RPL23,RPS11,SAT1,YBX1	ENSG00000088986,ENSG00000167658,ENSG00000104904,ENSG00000125691,ENSG00000142534,ENSG00000130066,ENSG00000065978
	CD4TH17	Regulon 1	ZN770	0.262637	0.768	CD3D,COX4I1,GAPDH,OAZ1,RPL23,RPS11,S100A6,TMA7	ENSG00000167286,ENSG00000131143,ENSG00000111640,ENSG00000104904,ENSG00000125691,ENSG00000142534,ENSG00000197956,ENSG00000232112
	CD4TH17	Regulon 2	KLF1	0.262535	0.7726	COX4I1,GAPDH,OAZ1,RPL23,RPS11,S100A6,TMA7	ENSG00000131143,ENSG00000111640,ENSG00000104904,ENSG00000125691,ENSG00000142534,ENSG00000197956,ENSG00000232112
	CD4IL2RAHI	Regulon 1	PRDM6	0.256376	1	ARPC2,COX7C,OAZ1,RPL23,SUB1,TMA7	ENSG00000163466,ENSG00000127184,ENSG00000104904,ENSG00000125691,ENSG00000113387,ENSG00000232112
	CD4IL2RAHI	Regulon 2	MAZ	0.253669	1	ARPC2,COX7C,DYNLL1,GAPDH,OAZ1,RPL23,SLC25A6,SUB1,TMA7	ENSG00000163466,ENSG00000127184,ENSG00000088986,ENSG00000111640,ENSG00000104904,ENSG00000125691,ENSG00000169100,ENSG00000113387,ENSG00000232112
	CD4IL2RAHI	Regulon 3	EGR1	0.247873	1	ARPC2,DYNLL1,GAPDH,RPL23,SLC25A6,TMA7	ENSG00000163466,ENSG00000088986,ENSG00000111640,ENSG00000125691,ENSG00000169100,ENSG00000232112
	CD4CXCL13	Regulon 1	SP1	0.235974	0.2366	ACTG1,COX7C,EIF4A1,OAZ1,OST4,RPL23,SLC25A6	ENSG00000184009,ENSG00000127184,ENSG00000161960,ENSG00000104904,ENSG00000228474,ENSG00000125691,ENSG00000169100
	CD4IL2RAHI	Regulon 4	ZN341	0.235946	1	CD52,CFL1,IL32,NPM1,PFN1,RPL4,RPL5,RPS10,SERF2,UQCRB	ENSG00000169442,ENSG00000172757,ENSG00000008517,ENSG00000181163,ENSG00000108518,ENSG00000174444,ENSG00000122406,ENSG00000124614,ENSG00000140264,ENSG00000156467
	CD4PROLIF	Regulon 1	SP1	0.16796	1	DDX5,DUSP1,FOS,KLF6,ZFP36	ENSG00000108654,ENSG00000120129,ENSG00000170345,ENSG00000067082,ENSG00000128016

## Sheet: Supplementary Table 3
	Supplementary Table 3 Regulons and their target genes in the no systemic therapy groups of different CD8+ T cell subtypes in normal bladder samples
	Cell type	Regulons	TF name	Rss	Rss pval	Gene symbol	Gene id
	CD8FGFBP2	Regulon 1	FLI1	0.542526	0	CD52,CTSW,GNLY,GZMA,GZMB,GZMH,IFITM2,MYL12A,MYL6,NKG7,S100A4	ENSG00000169442,ENSG00000172543,ENSG00000115523,ENSG00000145649,ENSG00000100453,ENSG00000100450,ENSG00000185201,ENSG00000101608,ENSG00000092841,ENSG00000105374,ENSG00000196154
	CD8FGFBP2	Regulon 2	RXRA	0.510449	0	CD52,CTSW,GZMA,GZMH,MYL12A,MYL6,NKG7,S100A4,SH3BGRL3,SRP14	ENSG00000169442,ENSG00000172543,ENSG00000145649,ENSG00000100450,ENSG00000101608,ENSG00000092841,ENSG00000105374,ENSG00000196154,ENSG00000142669,ENSG00000140319
	CD8FGFBP2	Regulon 3	SMAD3	0.510343	0	CD52,GZMB,GZMH,MYL12A,NKG7,S100A4,COX4I1	ENSG00000169442,ENSG00000100453,ENSG00000100450,ENSG00000101608,ENSG00000105374,ENSG00000196154,ENSG00000131143
	CD8FGFBP2	Regulon 4	ZN263	0.496394	0.0016	CD52,GZMB,GZMH,NKG7,S100A4,CD3E	ENSG00000169442,ENSG00000100453,ENSG00000100450,ENSG00000105374,ENSG00000196154,ENSG00000198851
	CD8FGFBP2	Regulon 5	ZN281	0.495808	0.0016	CD52,GZMB,GZMH,NKG7,S100A4,EIF4A1,LAPTM5	ENSG00000169442,ENSG00000100453,ENSG00000100450,ENSG00000105374,ENSG00000196154,ENSG00000161960,ENSG00000162511
	CD8FGFBP2	Regulon 6	ZN770	0.493343	0.0016	CD3G,CD52,CTSW,GZMB,MYL12A,S100A4	ENSG00000160654,ENSG00000169442,ENSG00000172543,ENSG00000100453,ENSG00000101608,ENSG00000196154
	CD8FGFBP2	Regulon 7	SP1	0.489357	0.0016	ACTG1,ARPC2,CTSW,GZMA,GZMB,MYL12A,MYL6,NKG7,S100A4,NACA,OAZ1,RPL4	ENSG00000184009,ENSG00000163466,ENSG00000172543,ENSG00000145649,ENSG00000100453,ENSG00000101608,ENSG00000092841,ENSG00000105374,ENSG00000196154,ENSG00000196531,ENSG00000104904,ENSG00000174444
	CD8FGFBP2	Regulon 8	RUNX1	0.477845	0.0048	CTSW,GZMA,GZMB,S100A4,EIF4G2	ENSG00000172543,ENSG00000145649,ENSG00000100453,ENSG00000196154,ENSG00000110321
	CD8FGFBP2	Regulon 9	PATZ1	0.472322	0.0048	CD52,CTSW,NKG7,S100A4,SH3BGRL3,EIF4A1,NACA,YBX1	ENSG00000169442,ENSG00000172543,ENSG00000105374,ENSG00000196154,ENSG00000142669,ENSG00000161960,ENSG00000196531,ENSG00000065978
	CD8FGFBP2	Regulon 10	ZN467	0.468265	0.0048	CD52,HCST,MYL12A,NKG7,S100A4,SH3BGRL3,EIF4A1,NACA,OAZ1,TMA7	ENSG00000169442,ENSG00000126264,ENSG00000101608,ENSG00000105374,ENSG00000196154,ENSG00000142669,ENSG00000161960,ENSG00000196531,ENSG00000104904,ENSG00000232112
	CD8FGFBP2	Regulon 11	KLF3	0.468265	0.0048	CD52,HCST,MYL12A,NKG7,S100A4,SH3BGRL3,EIF4A1,NACA,OAZ1,TMA7	ENSG00000169442,ENSG00000126264,ENSG00000101608,ENSG00000105374,ENSG00000196154,ENSG00000142669,ENSG00000161960,ENSG00000196531,ENSG00000104904,ENSG00000232112
	CD8FGFBP2	Regulon 12	VEZF1	0.468265	0.0048	CD52,HCST,MYL12A,NKG7,S100A4,SH3BGRL3,EIF4A1,NACA,OAZ1,TMA7	ENSG00000169442,ENSG00000126264,ENSG00000101608,ENSG00000105374,ENSG00000196154,ENSG00000142669,ENSG00000161960,ENSG00000196531,ENSG00000104904,ENSG00000232112
	CD8FGFBP2	Regulon 13	KLF5	0.461551	0.0048	ACTG1,CTSW,MYL12A,NKG7,S100A6,SH3BGRL3,DDIT4,HSPA8,NACA,OAZ1	ENSG00000184009,ENSG00000172543,ENSG00000101608,ENSG00000105374,ENSG00000197956,ENSG00000142669,ENSG00000168209,ENSG00000109971,ENSG00000196531,ENSG00000104904
	CD8FGFBP2	Regulon 14	SP3	0.460322	0.0064	ACTG1,MYL12A,MYL6,NKG7,S100A4,DDIT4,OAZ1,TOMM7,YBX1	ENSG00000184009,ENSG00000101608,ENSG00000092841,ENSG00000105374,ENSG00000196154,ENSG00000168209,ENSG00000104904,ENSG00000196683,ENSG00000065978
	CD8FGFBP2	Regulon 15	ZN257	0.454144	0.0064	CD52,CTSW,GZMH,SH3BGRL3,DNAJA1	ENSG00000169442,ENSG00000172543,ENSG00000100450,ENSG00000142669,ENSG00000086061
	CD8FGFBP2	Regulon 16	P73	0.445123	0.0112	CTSW,MYL12A,S100A6,SH3BGRL3,HSPA8,NACA	ENSG00000172543,ENSG00000101608,ENSG00000197956,ENSG00000142669,ENSG00000109971,ENSG00000196531
	CD8MAIT	Regulon 1	SP1	0.428146	0.0019	BTF3,DUSP1,MYL12A,NACA,NFKBIA,OAZ1,RGCC,SH3BGRL3	ENSG00000145741,ENSG00000120129,ENSG00000101608,ENSG00000196531,ENSG00000100906,ENSG00000104904,ENSG00000102760,ENSG00000142669
	CD8ENTPD1	Regulon 1	PATZ1	0.357964	0.33	CFL1,CTSW,EIF4G2,GAPDH,GZMA,GZMB,IL32,MALAT1,MYL12A,NKG7,NPM1,PFDN5,RPL14,RPL27,RPL36AL,RPL37,RPS20,RPS5,S100A4,SERF2,UQCRB	ENSG00000172757,ENSG00000172543,ENSG00000110321,ENSG00000111640,ENSG00000145649,ENSG00000100453,ENSG00000008517,ENSG00000251562,ENSG00000101608,ENSG00000105374,ENSG00000181163,ENSG00000123349,ENSG00000188846,ENSG00000131469,ENSG00000165502,ENSG00000145592,ENSG00000008988,ENSG00000083845,ENSG00000196154,ENSG00000140264,ENSG00000156467
	CD8ENTPD1	Regulon 2	VEZF1	0.357227	0.3872	ANXA1,CD3D,CD52,CFL1,EIF4A1,FAU,GAPDH,HCST,HERPUD1,IL32,MALAT1,MYL12A,NACA,NKG7,NPM1,OAZ1,PFDN5,PFN1,RPL14,RPL17,RPL29,RPL36A,RPL36AL,RPL37,RPL5,RPL9,RPS20,RPSA,S100A4,SERF2,SH3BGRL3,TMA7,UBB,UQCRB	ENSG00000135046,ENSG00000167286,ENSG00000169442,ENSG00000172757,ENSG00000161960,ENSG00000149806,ENSG00000111640,ENSG00000126264,ENSG00000051108,ENSG00000008517,ENSG00000251562,ENSG00000101608,ENSG00000196531,ENSG00000105374,ENSG00000181163,ENSG00000104904,ENSG00000123349,ENSG00000108518,ENSG00000188846,ENSG00000265681,ENSG00000162244,ENSG00000241343,ENSG00000165502,ENSG00000145592,ENSG00000122406…
	CD8ENTPD1	Regulon 3	ZN770	0.356216	0.473	ANXA1,CALM1,CD3D,CD52,CFL1,CTSW,CYBA,GAPDH,GZMB,HERPUD1,HNRNPA1,IL32,MALAT1,NPM1,OAZ1,PFDN5,PFN1,RPL10A,RPL13A,RPL14,RPL24,RPL27,RPL29,RPL35,RPL36AL,RPL37,RPL38,RPL39,RPL4,RPL5,RPL9,RPS13,RPS14,RPS21,RPS23,RPS27,RPS5,RPSA,SERF2,TPT1,UBA52,UBB,UQCRB,YBX1	ENSG00000135046,ENSG00000198668,ENSG00000167286,ENSG00000169442,ENSG00000172757,ENSG00000172543,ENSG00000051523,ENSG00000111640,ENSG00000100453,ENSG00000051108,ENSG00000135486,ENSG00000008517,ENSG00000251562,ENSG00000181163,ENSG00000104904,ENSG00000123349,ENSG00000108518,ENSG00000198755,ENSG00000142541,ENSG00000188846,ENSG00000114391,ENSG00000131469,ENSG00000162244,ENSG00000136942,ENSG00000165502…
	CD8ENTPD1	Regulon 4	CPEB1	0.35498	0.583	ACTG1,ANXA1,ARPC2,BTF3,CALM2,CD52,CFL1,CTSW,GZMA,GZMB,GZMH,HERPUD1,HNRNPA1,IL32,MALAT1,MYL12A,MYL12B,MYL6,NACA,NFKBIA,NPM1,OAZ1,PFDN5,RPL22,RPL24,RPL29,RPL35,RPL4,RPS11,RPS23,RPS4Y1,RPSA,S100A4,SRP14,UQCRB,YBX1	ENSG00000184009,ENSG00000135046,ENSG00000163466,ENSG00000145741,ENSG00000143933,ENSG00000169442,ENSG00000172757,ENSG00000172543,ENSG00000145649,ENSG00000100453,ENSG00000100450,ENSG00000051108,ENSG00000135486,ENSG00000008517,ENSG00000251562,ENSG00000101608,ENSG00000118680,ENSG00000092841,ENSG00000196531,ENSG00000100906,ENSG00000181163,ENSG00000104904,ENSG00000123349,ENSG00000116251,ENSG00000114391…
	CD8ENTPD1	Regulon 5	PITX2	0.35442	0.66	IL32,NPM1,PFDN5,RPL10A,RPL13,RPL14,RPL24,RPL27,RPL29,RPL35,RPL37,RPL39,RPL9,RPS13,RPS23,RPS27,RPSA,TPT1,UBB	ENSG00000008517,ENSG00000181163,ENSG00000123349,ENSG00000198755,ENSG00000167526,ENSG00000188846,ENSG00000114391,ENSG00000131469,ENSG00000162244,ENSG00000136942,ENSG00000145592,ENSG00000198918,ENSG00000163682,ENSG00000110700,ENSG00000186468,ENSG00000177954,ENSG00000168028,ENSG00000133112,ENSG00000170315
	CD8ENTPD1	Regulon 6	ZFX	0.351022	1	ARHGDIB,CALM2,CFL1,CYBA,DUSP2,GAPDH,HERPUD1,HNRNPA1,NPM1,PFDN5,PFN1,RPL36AL,RPL39,RPL5,RPS5,RPSA,SERF2,UBB	ENSG00000111348,ENSG00000143933,ENSG00000172757,ENSG00000051523,ENSG00000158050,ENSG00000111640,ENSG00000051108,ENSG00000135486,ENSG00000181163,ENSG00000123349,ENSG00000108518,ENSG00000165502,ENSG00000198918,ENSG00000122406,ENSG00000083845,ENSG00000168028,ENSG00000140264,ENSG00000170315
	CD8ENTPD1	Regulon 7	SP4	0.350733	1	HSPA5,PGK1,ARPC2,MYL12A,NACA,NFKBIA,OAZ1,RPL4,YBX1	ENSG00000044574,ENSG00000102144,ENSG00000163466,ENSG00000101608,ENSG00000196531,ENSG00000100906,ENSG00000104904,ENSG00000174444,ENSG00000065978
	CD8MITO	Regulon 1	ZN770	0.349578	1	MALAT1,ANXA1,CD3D,CD69,CFL1,GAPDH,HERPUD1,HNRNPA1,IL32,NPM1,PFDN5,PFN1,RPL10A,RPL14,RPL27,RPL29,RPL36AL,RPL37,RPL39,RPL5,RPL9,RPS13,RPS20,RPS21,RPS23,RPS24,RPS5,RPSA,SERF2,TPT1,UBA52,UBB,UQCRB	ENSG00000251562,ENSG00000135046,ENSG00000167286,ENSG00000110848,ENSG00000172757,ENSG00000111640,ENSG00000051108,ENSG00000135486,ENSG00000008517,ENSG00000181163,ENSG00000123349,ENSG00000108518,ENSG00000198755,ENSG00000188846,ENSG00000131469,ENSG00000162244,ENSG00000165502,ENSG00000145592,ENSG00000198918,ENSG00000122406,ENSG00000163682,ENSG00000110700,ENSG00000008988,ENSG00000171858,ENSG00000186468…
	CD8ENTPD1	Regulon 8	SP1	0.348655	1	ANXA1,CALM1,CALM2,CD3D,CFL1,DNAJA1,DUSP1,FAU,FOSB,GAPDH,HERPUD1,HNRNPA1,IL32,JUN,MALAT1,NFKBIA,NPM1,OAZ1,PFDN5,PFN1,RPL24,RPL29,RPL36AL,RPL38,RPL4,RPL5,RPLP0,RPS20,RPSA,SERF2,UBB,YPEL5	ENSG00000135046,ENSG00000198668,ENSG00000143933,ENSG00000167286,ENSG00000172757,ENSG00000086061,ENSG00000120129,ENSG00000149806,ENSG00000125740,ENSG00000111640,ENSG00000051108,ENSG00000135486,ENSG00000008517,ENSG00000177606,ENSG00000251562,ENSG00000100906,ENSG00000181163,ENSG00000104904,ENSG00000123349,ENSG00000108518,ENSG00000114391,ENSG00000162244,ENSG00000165502,ENSG00000172809,ENSG00000174444…
	CD8ENTPD1	Regulon 9	HXC10	0.348111	1	RPL14,RPL17,RPL29,RPL5,RPS13	ENSG00000188846,ENSG00000265681,ENSG00000162244,ENSG00000122406,ENSG00000110700
	CD8MITO	Regulon 2	SP2	0.347296	1	MALAT1,CD3D,CFL1,CYBA,GAPDH,IL32,NPM1,PFDN5,PFN1,RPL36AL,RPL5,RPS20,RPS5,SERF2,UBB	ENSG00000251562,ENSG00000167286,ENSG00000172757,ENSG00000051523,ENSG00000111640,ENSG00000008517,ENSG00000181163,ENSG00000123349,ENSG00000108518,ENSG00000165502,ENSG00000122406,ENSG00000008988,ENSG00000083845,ENSG00000140264,ENSG00000170315
	CD8MITO	Regulon 3	PITX2	0.347193	1	IL32,NPM1,RPL10A,RPL14,RPL24,RPL29,RPL35,RPL37,RPL9,RPS13,RPS23,RPSA,TPT1	ENSG00000008517,ENSG00000181163,ENSG00000198755,ENSG00000188846,ENSG00000114391,ENSG00000162244,ENSG00000136942,ENSG00000145592,ENSG00000163682,ENSG00000110700,ENSG00000186468,ENSG00000168028,ENSG00000133112
	CD8ENTPD1	Regulon 10	KLF3	0.34705	1	CD52,EIF4A1,HCST,MYL12A,NACA,NKG7,OAZ1,S100A4,SH3BGRL3,TMA7	ENSG00000169442,ENSG00000161960,ENSG00000126264,ENSG00000101608,ENSG00000196531,ENSG00000105374,ENSG00000104904,ENSG00000196154,ENSG00000142669,ENSG00000232112
	CD8ENTPD1	Regulon 11	SP2	0.346657	1	CD52,CTSW,DNAJA1,GAPDH,HERPUD1,MYL12A,NACA,NKG7,NPM1,RPL36A,RPL36AL,RPL4,S100A4,SH3BGRL3,UBB	ENSG00000169442,ENSG00000172543,ENSG00000086061,ENSG00000111640,ENSG00000051108,ENSG00000101608,ENSG00000196531,ENSG00000105374,ENSG00000181163,ENSG00000241343,ENSG00000165502,ENSG00000174444,ENSG00000196154,ENSG00000142669,ENSG00000170315
	CD8MITO	Regulon 4	CPEB1	0.346206	1	MALAT1,ANXA1,CALM1,CALM2,CFL1,HERPUD1,HNRNPA1,IL32,NPM1,PFDN5,RPL14,RPL17,RPL24,RPL29,RPL35,RPL39,RPL5,RPLP0,RPS13,RPS23,RPSA,UBB,UBC,UQCRB	ENSG00000251562,ENSG00000135046,ENSG00000198668,ENSG00000143933,ENSG00000172757,ENSG00000051108,ENSG00000135486,ENSG00000008517,ENSG00000181163,ENSG00000123349,ENSG00000188846,ENSG00000265681,ENSG00000114391,ENSG00000162244,ENSG00000136942,ENSG00000198918,ENSG00000122406,ENSG00000089157,ENSG00000110700,ENSG00000186468,ENSG00000168028,ENSG00000170315,ENSG00000150991,ENSG00000156467
	CD8MITO	Regulon 5	ZFX	0.342391	1	MALAT1,CALM1,CALM2,CD3D,CFL1,CYBA,FAU,GAPDH,HERPUD1,HNRNPA1,IL32,NPM1,PFDN5,PFN1,RPL36AL,RPL37,RPL39,RPL5,RPS20,RPS5,RPSA,SERF2,UBB	ENSG00000251562,ENSG00000198668,ENSG00000143933,ENSG00000167286,ENSG00000172757,ENSG00000051523,ENSG00000149806,ENSG00000111640,ENSG00000051108,ENSG00000135486,ENSG00000008517,ENSG00000181163,ENSG00000123349,ENSG00000108518,ENSG00000165502,ENSG00000145592,ENSG00000198918,ENSG00000122406,ENSG00000008988,ENSG00000083845,ENSG00000168028,ENSG00000140264,ENSG00000170315
	CD8ENTPD1	Regulon 12	PTF1A	0.340008	1	IL7R,ITM2B,MYL12A,NACA,OAZ1,RPL22,RPL4,RPS10,S100A4,YBX1	ENSG00000168685,ENSG00000136156,ENSG00000101608,ENSG00000196531,ENSG00000104904,ENSG00000116251,ENSG00000174444,ENSG00000124614,ENSG00000196154,ENSG00000065978
	CD8ENTPD1	Regulon 13	KLF15	0.339987	1	CD52,CTSW,MYL12A,NACA,NKG7,RPL4,RPS10,S100A4,SH3BGRL3,YBX1	ENSG00000169442,ENSG00000172543,ENSG00000101608,ENSG00000196531,ENSG00000105374,ENSG00000174444,ENSG00000124614,ENSG00000196154,ENSG00000142669,ENSG00000065978
	CD8ENTPD1	Regulon 14	RXRA	0.339509	1	CD52,CTSW,GZMA,GZMH,MYL12A,MYL6,NKG7,S100A4,SH3BGRL3,SRP14	ENSG00000169442,ENSG00000172543,ENSG00000145649,ENSG00000100450,ENSG00000101608,ENSG00000092841,ENSG00000105374,ENSG00000196154,ENSG00000142669,ENSG00000140319
	CD8ENTPD1	Regulon 15	ZN263	0.338986	1	ACTG1,CD52,CTSW,GZMA,GZMB,GZMH,MYL12A,MYL6,NKG7,S100A4,SH3BGRL3,SRP14	ENSG00000184009,ENSG00000169442,ENSG00000172543,ENSG00000145649,ENSG00000100453,ENSG00000100450,ENSG00000101608,ENSG00000092841,ENSG00000105374,ENSG00000196154,ENSG00000142669,ENSG00000140319
	CD8MITO	Regulon 6	VEZF1	0.336923	1	ANXA1,GAPDH,HERPUD1,NPM1,PFDN5,RPL14,RPL17,RPL29,RPL36A,RPL36AL,RPL37,RPL5,RPL9,RPSA,SERF2,UBB,UQCRB	ENSG00000135046,ENSG00000111640,ENSG00000051108,ENSG00000181163,ENSG00000123349,ENSG00000188846,ENSG00000265681,ENSG00000162244,ENSG00000241343,ENSG00000165502,ENSG00000145592,ENSG00000122406,ENSG00000163682,ENSG00000168028,ENSG00000140264,ENSG00000170315,ENSG00000156467
	CD8ENTPD1	Regulon 16	PRDM6	0.335812	1	CD52,CTSW,NACA,RPS10,S100A4,YBX1	ENSG00000169442,ENSG00000172543,ENSG00000196531,ENSG00000124614,ENSG00000196154,ENSG00000065978
	CD8ENTPD1	Regulon 17	ZN257	0.333003	1	CD52,CTSW,DNAJA1,GZMH,SH3BGRL3	ENSG00000169442,ENSG00000172543,ENSG00000086061,ENSG00000100450,ENSG00000142669
	CD8MITO	Regulon 7	PATZ1	0.332992	1	CYBA,GAPDH,HNRNPA1,IL32,NPM1,PFN1,RPL14,RPL8,RPS5,UBA52	ENSG00000051523,ENSG00000111640,ENSG00000135486,ENSG00000008517,ENSG00000181163,ENSG00000108518,ENSG00000188846,ENSG00000161016,ENSG00000083845,ENSG00000221983
	CD8ENTPD1	Regulon 18	MAZ	0.332388	1	ARPC2,CTSW,GZMA,GZMB,MYL12B,NACA,NKG7	ENSG00000163466,ENSG00000172543,ENSG00000145649,ENSG00000100453,ENSG00000118680,ENSG00000196531,ENSG00000105374
	CD8ENTPD1	Regulon 19	SP3	0.331715	1	SRSF2,DNAJA1,DUSP1,JUN,NFKBIA,OAZ1,RPL4,YPEL5	ENSG00000161547,ENSG00000086061,ENSG00000120129,ENSG00000177606,ENSG00000100906,ENSG00000104904,ENSG00000174444,ENSG00000119801
	CD8ENTPD1	Regulon 20	NFAT5	0.331492	1	ARL6IP5,CD52,GZMB,IFITM1,MYL12A,MYL6,NKG7,S100A4	ENSG00000144746,ENSG00000169442,ENSG00000100453,ENSG00000185885,ENSG00000101608,ENSG00000092841,ENSG00000105374,ENSG00000196154
	CD8ENTPD1	Regulon 21	FOXC2	0.330068	1	CD52,GZMB,GZMH,MYL12A,NKG7,PDIA3,S100A4	ENSG00000169442,ENSG00000100453,ENSG00000100450,ENSG00000101608,ENSG00000105374,ENSG00000167004,ENSG00000196154
	CD8ENTPD1	Regulon 22	ETS2	0.329076	1	CD52,GZMB,MYL12A,NKG7,PDIA3,S100A4	ENSG00000169442,ENSG00000100453,ENSG00000101608,ENSG00000105374,ENSG00000167004,ENSG00000196154
	CD8MITO	Regulon 8	KLF15	0.327497	1	ANXA1,CALM2,CFL1,CYBA,GAPDH,HERPUD1,NPM1,PFDN5,PFN1,RPL36AL,RPS5,SERF2	ENSG00000135046,ENSG00000143933,ENSG00000172757,ENSG00000051523,ENSG00000111640,ENSG00000051108,ENSG00000181163,ENSG00000123349,ENSG00000108518,ENSG00000165502,ENSG00000083845,ENSG00000140264
	CD8NAIVE	Regulon 1	SP3	0.326068	0.05	DNAJA1,YPEL5,DUSP1,JUN,NFKBIA,OAZ1,RPL4,SRSF2	ENSG00000086061,ENSG00000119801,ENSG00000120129,ENSG00000177606,ENSG00000100906,ENSG00000104904,ENSG00000174444,ENSG00000161547
	CD8NAIVE	Regulon 2	SP1	0.326068	0.05	DNAJA1,YPEL5,DUSP1,JUN,NFKBIA,OAZ1,RPL4,SRSF2	ENSG00000086061,ENSG00000119801,ENSG00000120129,ENSG00000177606,ENSG00000100906,ENSG00000104904,ENSG00000174444,ENSG00000161547
	CD8RPL	Regulon 1	VEZF1	0.323126	0.6642	GAPDH,HERPUD1,NPM1,RPL36A,RPL36AL,UBB	ENSG00000111640,ENSG00000051108,ENSG00000181163,ENSG00000241343,ENSG00000165502,ENSG00000170315
	CD8HSP	Regulon 1	CPEB1	0.315864	1	CFL1,IL32,MALAT1,NPM1,RPL14,RPL29,RPL37,RPL5,RPL9,RPS23,RPSA	ENSG00000172757,ENSG00000008517,ENSG00000251562,ENSG00000181163,ENSG00000188846,ENSG00000162244,ENSG00000145592,ENSG00000122406,ENSG00000163682,ENSG00000186468,ENSG00000168028
	CD8HSP	Regulon 2	PATZ1	0.305446	1	CFL1,GAPDH,IL32,MALAT1,PFDN5,RPL14,RPL36AL,RPL37,RPS20,SERF2,UQCRB	ENSG00000172757,ENSG00000111640,ENSG00000008517,ENSG00000251562,ENSG00000123349,ENSG00000188846,ENSG00000165502,ENSG00000145592,ENSG00000008988,ENSG00000140264,ENSG00000156467
	CD8HSP	Regulon 3	PITX2	0.304934	1	IL32,PFDN5,RPL14,RPL27,RPL29,RPL39,RPS13,RPSA	ENSG00000008517,ENSG00000123349,ENSG00000188846,ENSG00000131469,ENSG00000162244,ENSG00000198918,ENSG00000110700,ENSG00000168028
	CD8HSP	Regulon 4	SP2	0.28411	1	CYBA,GAPDH,IL32,NPM1,PFN1,RPS5	ENSG00000051523,ENSG00000111640,ENSG00000008517,ENSG00000181163,ENSG00000108518,ENSG00000083845
	CD8PROLIF	Regulon 1	RXRA	0.177386	0.99	CD52,CTSW,GZMA,GZMH,MYL12A,MYL6,NKG7,S100A4,SH3BGRL3,SRP14	ENSG00000169442,ENSG00000172543,ENSG00000145649,ENSG00000100450,ENSG00000101608,ENSG00000092841,ENSG00000105374,ENSG00000196154,ENSG00000142669,ENSG00000140319
	CD8PROLIF	Regulon 2	SP2	0.177019	1	CD52,CTSW,DNAJA1,MYL12A,NACA,NKG7,RPL4,S100A4,SH3BGRL3	ENSG00000169442,ENSG00000172543,ENSG00000086061,ENSG00000101608,ENSG00000196531,ENSG00000105374,ENSG00000174444,ENSG00000196154,ENSG00000142669
	CD8PROLIF	Regulon 3	PATZ1	0.175065	1	CD52,CTSW,EIF4A1,HCST,NKG7,OAZ1,S100A4,SH3BGRL3,YBX1	ENSG00000169442,ENSG00000172543,ENSG00000161960,ENSG00000126264,ENSG00000105374,ENSG00000104904,ENSG00000196154,ENSG00000142669,ENSG00000065978
	CD8PROLIF	Regulon 4	SP1	0.174035	1	BTF3,DDIT4,DUSP1,MALAT1,MYL12A,NFKBIA,OAZ1,RGCC,RPL10,RPL4,RPS14,RPS2,RPS3,SH3BGRL3,TMSB4X	ENSG00000145741,ENSG00000168209,ENSG00000120129,ENSG00000251562,ENSG00000101608,ENSG00000100906,ENSG00000104904,ENSG00000102760,ENSG00000147403,ENSG00000174444,ENSG00000164587,ENSG00000140988,ENSG00000149273,ENSG00000142669,ENSG00000205542

## Sheet: Supplementary Table 4
	Supplementary Table 4 Regulons and their target genes in the no systemic therapy groups of different CD4+ T cell subtypes in bladder cancer samples
	Cell type	Regulons	TF name	Rss	Rss pval	Gene symbol	Gene id
	CD4ACTIVATED	Regulon 1	ZN281	0.302535	1	BTF3,COMMD6,GAPDH,HSPD1,MALAT1,NACA,PFDN5,PFN1,RPL10A,RPL14,RPL26,RPL27,RPL29,RPL36A,RPL39,RPL4,RPL5,RPL6,RPL8,RPS10,RPS3A,RPS7,TPT1,UBA52	ENSG00000145741,ENSG00000188243,ENSG00000111640,ENSG00000144381,ENSG00000251562,ENSG00000196531,ENSG00000123349,ENSG00000108518,ENSG00000198755,ENSG00000188846,ENSG00000161970,ENSG00000131469,ENSG00000162244,ENSG00000241343,ENSG00000198918,ENSG00000174444,ENSG00000122406,ENSG00000089009,ENSG00000161016,ENSG00000124614,ENSG00000145425,ENSG00000171863,ENSG00000133112,ENSG00000221983
	CD4ACTIVATED	Regulon 2	ZN770	0.300766	1	ARPC2,BTF3,CACYBP,CD3D,CD52,CFL1,COMMD6,COX4I1,COX7C,CYTIP,EEF1A1,GAPDH,HSPD1,NACA,OST4,PFDN5,RPL10A,RPL12,RPL14,RPL17,RPL19,RPL23A,RPL26,RPL27,RPL29,RPL30,RPL35,RPL37,RPL38,RPL39,RPL4,RPL5,RPL6,RPS10,RPS12,RPS15A,RPS16,RPS23,RPS3A,RPS5,RPS7,SH3BGRL3,SKP1,TMA7,UBA52,YBX1	ENSG00000163466,ENSG00000145741,ENSG00000116161,ENSG00000167286,ENSG00000169442,ENSG00000172757,ENSG00000188243,ENSG00000131143,ENSG00000127184,ENSG00000115165,ENSG00000156508,ENSG00000111640,ENSG00000144381,ENSG00000196531,ENSG00000228474,ENSG00000123349,ENSG00000198755,ENSG00000197958,ENSG00000188846,ENSG00000265681,ENSG00000108298,ENSG00000198242,ENSG00000161970,ENSG00000131469,ENSG00000162244…
	CD4ACTIVATED	Regulon 3	ETS2	0.300196	1	COMMD6,EEF1A1,MYL12A,NACA,RPL10A,RPL39,RPL5,RPLP0,RPS10,RPS3,RPS5,TMA7	ENSG00000188243,ENSG00000156508,ENSG00000101608,ENSG00000196531,ENSG00000198755,ENSG00000198918,ENSG00000122406,ENSG00000089157,ENSG00000124614,ENSG00000149273,ENSG00000083845,ENSG00000232112
	CD4ACTIVATED	Regulon 4	ZN148	0.300069	1	ACTG1,BTF3,COX4I1,EEF1A1,OST4,PFDN5,RPL36A,RPL4,RPS10,RPS12,RPS13,RPS20,RPS21,SKP1	ENSG00000184009,ENSG00000145741,ENSG00000131143,ENSG00000156508,ENSG00000228474,ENSG00000123349,ENSG00000241343,ENSG00000174444,ENSG00000124614,ENSG00000112306,ENSG00000110700,ENSG00000008988,ENSG00000171858,ENSG00000113558
	CD4ACTIVATED	Regulon 5	PRDM6	0.299859	1	ITM2B,ARPC2,CD52,COMMD6,COX7C,CYTIP,FAU,HSPD1,MALAT1,MYL12A,RPL10A,RPL17,RPL19,RPL27,RPL38,RPL39,RPL4,RPL6,RPS10,RPS16,RPS3A,UBA52,YBX1	ENSG00000136156,ENSG00000163466,ENSG00000169442,ENSG00000188243,ENSG00000127184,ENSG00000115165,ENSG00000149806,ENSG00000144381,ENSG00000251562,ENSG00000101608,ENSG00000198755,ENSG00000265681,ENSG00000108298,ENSG00000131469,ENSG00000172809,ENSG00000198918,ENSG00000174444,ENSG00000089009,ENSG00000124614,ENSG00000105193,ENSG00000145425,ENSG00000221983,ENSG00000065978
	CD4ACTIVATED	Regulon 6	SP2	0.299629	1	COMMD6,COX4I1,GAPDH,MALAT1,NACA,PFDN5,RPL14,RPL24,RPL4,RPL6,RPS10,RPS12,RPS23,S100A6,SH3BGRL3,SKP1	ENSG00000188243,ENSG00000131143,ENSG00000111640,ENSG00000251562,ENSG00000196531,ENSG00000123349,ENSG00000188846,ENSG00000114391,ENSG00000174444,ENSG00000089009,ENSG00000124614,ENSG00000112306,ENSG00000186468,ENSG00000197956,ENSG00000142669,ENSG00000113558
	CD4ACTIVATED	Regulon 7	SP3	0.298588	1	ACTG1,BTF3,COMMD6,COX4I1,EEF1A1,HERPUD1,HNRNPA1,HSPD1,HSPE1,MYL12A,NACA,OST4,PFDN5,RBM8A,RPL10,RPL10A,RPL14,RPL19,RPL24,RPL30,RPL36AL,RPL39,RPL4,RPL5,RPL6,RPS10,RPS12,RPS16,RPS20,RPS21,RPS7,SH3BGRL3,SKP1,SRP14,SUB1,UBA52,YBX1	ENSG00000184009,ENSG00000145741,ENSG00000188243,ENSG00000131143,ENSG00000156508,ENSG00000051108,ENSG00000135486,ENSG00000144381,ENSG00000115541,ENSG00000101608,ENSG00000196531,ENSG00000228474,ENSG00000123349,ENSG00000265241,ENSG00000147403,ENSG00000198755,ENSG00000188846,ENSG00000108298,ENSG00000114391,ENSG00000156482,ENSG00000165502,ENSG00000198918,ENSG00000174444,ENSG00000122406,ENSG00000089009…
	CD4ACTIVATED	Regulon 8	PITX2	0.298505	1	ITM2B,CD3D,CD52,COX4I1,COX7C,NPM1,PFDN5,RPL14,RPL18,RPL24,RPL29,RPL35,RPL36,RPL37,RPL39,RPL6,RPL9,RPLP0,RPS24,RPS26,RPS3A,RPS7,TMA7,TPT1,UBA52	ENSG00000136156,ENSG00000167286,ENSG00000169442,ENSG00000131143,ENSG00000127184,ENSG00000181163,ENSG00000123349,ENSG00000188846,ENSG00000063177,ENSG00000114391,ENSG00000162244,ENSG00000136942,ENSG00000130255,ENSG00000145592,ENSG00000198918,ENSG00000089009,ENSG00000163682,ENSG00000089157,ENSG00000138326,ENSG00000197728,ENSG00000145425,ENSG00000171863,ENSG00000232112,ENSG00000133112,ENSG00000221983
	CD4ACTIVATED	Regulon 9	VEZF1	0.298318	1	ACTG1,BTF3,COMMD6,COX4I1,COX7C,EEF1A1,GAPDH,HNRNPA1,MYL12A,NACA,OST4,PFDN5,RBM8A,RPL10A,RPL14,RPL27,RPL27A,RPL29,RPL36A,RPL39,RPL4,RPL5,RPL6,RPS10,RPS12,RPS13,RPS20,RPS21,RPS7,S100A6,SKP1,YBX1	ENSG00000184009,ENSG00000145741,ENSG00000188243,ENSG00000131143,ENSG00000127184,ENSG00000156508,ENSG00000111640,ENSG00000135486,ENSG00000101608,ENSG00000196531,ENSG00000228474,ENSG00000123349,ENSG00000265241,ENSG00000198755,ENSG00000188846,ENSG00000131469,ENSG00000166441,ENSG00000162244,ENSG00000241343,ENSG00000198918,ENSG00000174444,ENSG00000122406,ENSG00000089009,ENSG00000124614,ENSG00000112306…
	CD4ACTIVATED	Regulon 10	MAFG	0.297799	1	BTF3,CD3D,NACA,RPL10A,RPL27,RPS5,RPS7	ENSG00000145741,ENSG00000167286,ENSG00000196531,ENSG00000198755,ENSG00000131469,ENSG00000083845,ENSG00000171863
	CD4ACTIVATED	Regulon 11	CPEB1	0.296892	1	ITM2B,ACTG1,BTF3,CACYBP,CALM2,CD3D,CD52,CFL1,COMMD6,COX4I1,COX7C,EEF1A1,GAPDH,HNRNPA1,MALAT1,NACA,OAZ1,PFDN5,RPL10A,RPL14,RPL17,RPL18A,RPL24,RPL27,RPL29,RPL39,RPL4,RPL5,RPL6,RPS10,RPS12,RPS13,RPS24,RPS26,RPS7,SKP1,UBA52,YBX1	ENSG00000136156,ENSG00000184009,ENSG00000145741,ENSG00000116161,ENSG00000143933,ENSG00000167286,ENSG00000169442,ENSG00000172757,ENSG00000188243,ENSG00000131143,ENSG00000127184,ENSG00000156508,ENSG00000111640,ENSG00000135486,ENSG00000251562,ENSG00000196531,ENSG00000104904,ENSG00000123349,ENSG00000198755,ENSG00000188846,ENSG00000265681,ENSG00000105640,ENSG00000114391,ENSG00000131469,ENSG00000162244…
	CD4ACTIVATED	Regulon 12	SP4	0.296785	1	ARPC2,BTF3,CD52,CFL1,COMMD6,COX4I1,CYTIP,HNRNPA1,HSPD1,MALAT1,MYL12A,NACA,PABPC1,RBM8A,RPL17,RPL38,RPL39,RPL4,RPL6,RPS10,SUB1,TMA7,YBX1	ENSG00000163466,ENSG00000145741,ENSG00000169442,ENSG00000172757,ENSG00000188243,ENSG00000131143,ENSG00000115165,ENSG00000135486,ENSG00000144381,ENSG00000251562,ENSG00000101608,ENSG00000196531,ENSG00000070756,ENSG00000265241,ENSG00000265681,ENSG00000172809,ENSG00000198918,ENSG00000174444,ENSG00000089009,ENSG00000124614,ENSG00000113387,ENSG00000232112,ENSG00000065978
	CD4ACTIVATED	Regulon 13	TBX15	0.296591	1	ITM2B,ACTG1,BTF3,CALM2,CD3D,CFL1,COMMD6,COX4I1,CYBA,EEF1A1,GAPDH,HSPD1,MALAT1,NACA,OAZ1,PFDN5,RBM8A,RPL10A,RPL14,RPL24,RPL29,RPL39,RPL4,RPL5,RPL6,RPS10,RPS12,RPS15A,RPS16,RPS26,RPS28,RPS5,RPS7,S100A6,SH3BGRL3,SKP1,UBA52,YBX1	ENSG00000136156,ENSG00000184009,ENSG00000145741,ENSG00000143933,ENSG00000167286,ENSG00000172757,ENSG00000188243,ENSG00000131143,ENSG00000051523,ENSG00000156508,ENSG00000111640,ENSG00000144381,ENSG00000251562,ENSG00000196531,ENSG00000104904,ENSG00000123349,ENSG00000265241,ENSG00000198755,ENSG00000188846,ENSG00000114391,ENSG00000162244,ENSG00000198918,ENSG00000174444,ENSG00000122406,ENSG00000089009…
	CD4ACTIVATED	Regulon 14	RXRA	0.296324	1	CACYBP,CFL1,CYBA,HSPD1,RPL14,RPL17,RPL37A,RPL4,RPS10,RPS23,RPS5,TMA7,TPT1	ENSG00000116161,ENSG00000172757,ENSG00000051523,ENSG00000144381,ENSG00000188846,ENSG00000265681,ENSG00000197756,ENSG00000174444,ENSG00000124614,ENSG00000186468,ENSG00000083845,ENSG00000232112,ENSG00000133112
	CD4ACTIVATED	Regulon 15	ZFX	0.296215	1	ITM2B,ACTG1,BTF3,COMMD6,COX4I1,COX7C,EEF1A1,HNRNPA1,HSPD1,NACA,OST4,RBM8A,RPL10,RPL29,RPL30,RPL36AL,RPL4,RPL6,RPS10,RPS20,RPS21,RPS7,SH3BGRL3,SKP1,UBA52,YBX1	ENSG00000136156,ENSG00000184009,ENSG00000145741,ENSG00000188243,ENSG00000131143,ENSG00000127184,ENSG00000156508,ENSG00000135486,ENSG00000144381,ENSG00000196531,ENSG00000228474,ENSG00000265241,ENSG00000147403,ENSG00000162244,ENSG00000156482,ENSG00000165502,ENSG00000174444,ENSG00000089009,ENSG00000124614,ENSG00000008988,ENSG00000171858,ENSG00000171863,ENSG00000142669,ENSG00000113558,ENSG00000221983…
	CD4ACTIVATED	Regulon 16	SP1	0.29615	1	ACTG1,ARPC2,BTF3,CD52,COMMD6,COX4I1,EEF1A1,GAPDH,MYL12A,NACA,OST4,PFN1,RBM8A,RPL27,RPL4,RPL5,RPL6,RPLP0,RPS10,RPS12,RPS13,RPS21,SH3BGRL3,SKP1,SOD1,SRP14,TPT1	ENSG00000184009,ENSG00000163466,ENSG00000145741,ENSG00000169442,ENSG00000188243,ENSG00000131143,ENSG00000156508,ENSG00000111640,ENSG00000101608,ENSG00000196531,ENSG00000228474,ENSG00000108518,ENSG00000265241,ENSG00000131469,ENSG00000174444,ENSG00000122406,ENSG00000089009,ENSG00000089157,ENSG00000124614,ENSG00000112306,ENSG00000110700,ENSG00000171858,ENSG00000142669,ENSG00000113558,ENSG00000142168…
	CD4ACTIVATED	Regulon 17	ZBT17	0.29609	1	ITM2B,ACTG1,BTF3,CACYBP,CD3D,CD52,COMMD6,COX7C,MYL6,NACA,OST4,PFDN5,RBM8A,RPL14,RPL17,RPL4,RPL6,RPS20,SERF2,TMA7,YBX1	ENSG00000136156,ENSG00000184009,ENSG00000145741,ENSG00000116161,ENSG00000167286,ENSG00000169442,ENSG00000188243,ENSG00000127184,ENSG00000092841,ENSG00000196531,ENSG00000228474,ENSG00000123349,ENSG00000265241,ENSG00000188846,ENSG00000265681,ENSG00000174444,ENSG00000089009,ENSG00000008988,ENSG00000140264,ENSG00000232112,ENSG00000065978
	CD4ACTIVATED	Regulon 18	WT1	0.294865	1	ITM2B,BTF3,CALM2,CD52,COMMD6,COX4I1,EEF1A1,NACA,RPL14,RPL39,RPL4,RPL6,RPS10,RPS12,RPS24,RPS5,SKP1,YBX1	ENSG00000136156,ENSG00000145741,ENSG00000143933,ENSG00000169442,ENSG00000188243,ENSG00000131143,ENSG00000156508,ENSG00000196531,ENSG00000188846,ENSG00000198918,ENSG00000174444,ENSG00000089009,ENSG00000124614,ENSG00000112306,ENSG00000138326,ENSG00000083845,ENSG00000113558,ENSG00000065978
	CD4ACTIVATED	Regulon 19	PATZ1	0.293627	1	ACTG1,ARHGDIB,BTF3,CFL1,COMMD6,COX4I1,CYBA,HSPD1,MYL12A,NACA,RBM8A,RPL14,RPL17,RPL24,RPS10,RPS23,S100A6,SH3BGRL3,SUB1,TMA7,TPT1,YBX1	ENSG00000184009,ENSG00000111348,ENSG00000145741,ENSG00000172757,ENSG00000188243,ENSG00000131143,ENSG00000051523,ENSG00000144381,ENSG00000101608,ENSG00000196531,ENSG00000265241,ENSG00000188846,ENSG00000265681,ENSG00000114391,ENSG00000124614,ENSG00000186468,ENSG00000197956,ENSG00000142669,ENSG00000113387,ENSG00000232112,ENSG00000133112,ENSG00000065978
	CD4ACTIVATED	Regulon 20	KLF12	0.293009	1	ACTG1,BTF3,CD3D,CFL1,COMMD6,COX4I1,GAPDH,HNRNPA1,HSPD1,MYL12A,OST4,RBM8A,RPL17,RPL29,RPL36AL,RPL4,RPS21,RPS23,SH3BGRL3,SOD1,TMA7,TPT1	ENSG00000184009,ENSG00000145741,ENSG00000167286,ENSG00000172757,ENSG00000188243,ENSG00000131143,ENSG00000111640,ENSG00000135486,ENSG00000144381,ENSG00000101608,ENSG00000228474,ENSG00000265241,ENSG00000265681,ENSG00000162244,ENSG00000165502,ENSG00000174444,ENSG00000171858,ENSG00000186468,ENSG00000142669,ENSG00000142168,ENSG00000232112,ENSG00000133112
	CD4ACTIVATED	Regulon 21	ZN263	0.291434	1	ACTG1,ARPC2,CD52,COMMD6,COX4I1,COX7C,FTL,RPS10,SKP1,YBX1	ENSG00000184009,ENSG00000163466,ENSG00000169442,ENSG00000188243,ENSG00000131143,ENSG00000127184,ENSG00000087086,ENSG00000124614,ENSG00000113558,ENSG00000065978
	CD4CM	Regulon 1	SP1	0.438536	0.3501	DNAJB1,HSPD1,HSPE1,JUN,RBM8A,SH3BGRL3,SRP14	ENSG00000132002,ENSG00000144381,ENSG00000115541,ENSG00000177606,ENSG00000265241,ENSG00000142669,ENSG00000140319
	CD4IL2RAHI	Regulon 1	TBX15	0.550146	0	ARPC1B,ATP6V1G1,CARD16,CD7,CTSC,DNPH1,ENO1,GMFG,IL2RG,NDUFA13,NDUFA4,PARK7,PKM,TNFRSF18,TNFRSF4	ENSG00000130429,ENSG00000136888,ENSG00000204397,ENSG00000173762,ENSG00000109861,ENSG00000112667,ENSG00000074800,ENSG00000130755,ENSG00000147168,ENSG00000186010,ENSG00000189043,ENSG00000116288,ENSG00000067225,ENSG00000186891,ENSG00000186827
	CD4IL2RAHI	Regulon 2	KLF5	0.549981	0	ARPC1B,COPE,DNPH1,ENO1,LGALS1,NDUFA4,PARK7,PKM,TNFRSF18,TNFRSF4,TPI1	ENSG00000130429,ENSG00000105669,ENSG00000112667,ENSG00000074800,ENSG00000100097,ENSG00000189043,ENSG00000116288,ENSG00000067225,ENSG00000186891,ENSG00000186827,ENSG00000111669
	CD4IL2RAHI	Regulon 3	ZN263	0.549257	0	ARPC1B,ENO1,IL2RG,LGALS1,NDUFA4,PARK7,PKM,TNFRSF18,TNFRSF4	ENSG00000130429,ENSG00000074800,ENSG00000147168,ENSG00000100097,ENSG00000189043,ENSG00000116288,ENSG00000067225,ENSG00000186891,ENSG00000186827
	CD4IL2RAHI	Regulon 4	SP1	0.543455	0	ARL6IP1,ATP6V0E1,CD7,CIRBP,CTSC,DNPH1,DUSP4,ENO1,FXYD5,LGALS1,NDUFA13,NDUFA4,NOP10,PARK7,PKM,SUMO2,TNFRSF18,TNFRSF4,TPI1,TRAPPC1,TYMP,UBL5	ENSG00000170540,ENSG00000113732,ENSG00000173762,ENSG00000099622,ENSG00000109861,ENSG00000112667,ENSG00000120875,ENSG00000074800,ENSG00000089327,ENSG00000100097,ENSG00000186010,ENSG00000189043,ENSG00000182117,ENSG00000116288,ENSG00000067225,ENSG00000188612,ENSG00000186891,ENSG00000186827,ENSG00000111669,ENSG00000170043,ENSG00000025708,ENSG00000198258
	CD4IL2RAHI	Regulon 5	RUNX2	0.542998	0	ARPC1B,CD7,COX17,DNPH1,IL2RG,NDUFA4,PKM,TNFRSF4	ENSG00000130429,ENSG00000173762,ENSG00000138495,ENSG00000112667,ENSG00000147168,ENSG00000189043,ENSG00000067225,ENSG00000186827
	CD4IL2RAHI	Regulon 6	PATZ1	0.531718	0	ALDOA,ARL6IP5,ARPC1B,ARPC3,CD7,CHCHD2,COX5B,COX6C,COX7A2,CTSC,DNPH1,ENO1,HINT1,IL2RG,MYL12B,NDUFA1,NDUFA13,NDUFA4,PARK7,PGK1,PKM,PTPRCAP,TMBIM6,TNFRSF18,TNFRSF4,TPI1,TRMT112,TXN	ENSG00000149925,ENSG00000144746,ENSG00000130429,ENSG00000111229,ENSG00000173762,ENSG00000106153,ENSG00000135940,ENSG00000164919,ENSG00000112695,ENSG00000109861,ENSG00000112667,ENSG00000074800,ENSG00000169567,ENSG00000147168,ENSG00000118680,ENSG00000125356,ENSG00000186010,ENSG00000189043,ENSG00000116288,ENSG00000102144,ENSG00000067225,ENSG00000213402,ENSG00000139644,ENSG00000186891,ENSG00000186827…
	CD4IL2RAHI	Regulon 7	WT1	0.527193	0	ARPC1B,DYNLL1,ENO1,IL2RG,NDUFA1,NDUFA4,PARK7,PRDX1,TMBIM6,TNFRSF18,TNFRSF4,TPI1	ENSG00000130429,ENSG00000088986,ENSG00000074800,ENSG00000147168,ENSG00000125356,ENSG00000189043,ENSG00000116288,ENSG00000117450,ENSG00000139644,ENSG00000186891,ENSG00000186827,ENSG00000111669
	CD4IL2RAHI	Regulon 8	VEZF1	0.525418	0	ARPC1B,ARPC3,CTSC,DDIT4,DUSP2,DUSP4,ENO1,IL2RG,LGALS1,NDUFA13,NDUFA4,PARK7,PKM,TMEM59,TNFRSF4,TPI1,UBL5	ENSG00000130429,ENSG00000111229,ENSG00000109861,ENSG00000168209,ENSG00000158050,ENSG00000120875,ENSG00000074800,ENSG00000147168,ENSG00000100097,ENSG00000186010,ENSG00000189043,ENSG00000116288,ENSG00000067225,ENSG00000116209,ENSG00000186827,ENSG00000111669,ENSG00000198258
	CD4IL2RAHI	Regulon 9	ZN467	0.519799	0	ARID5B,ARPC1B,ARPC3,ATP6V1G1,CARD16,CD7,CHCHD2,COX6C,CTSC,DUSP4,DYNLL1,EIF5,ENO1,GPBP1,HNRNPDL,HNRNPK,IL2RG,LCK,NDUFA13,NDUFA4,NDUFS5,PARK7,PKM,PMAIP1,PNRC1,SAMSN1,TMBIM6,TNFRSF18,TNFRSF4,TPI1,TRMT112	ENSG00000150347,ENSG00000130429,ENSG00000111229,ENSG00000136888,ENSG00000204397,ENSG00000173762,ENSG00000106153,ENSG00000164919,ENSG00000109861,ENSG00000120875,ENSG00000088986,ENSG00000100664,ENSG00000074800,ENSG00000062194,ENSG00000152795,ENSG00000165119,ENSG00000147168,ENSG00000182866,ENSG00000186010,ENSG00000189043,ENSG00000168653,ENSG00000116288,ENSG00000067225,ENSG00000141682,ENSG00000146278…
	CD4IL2RAHI	Regulon 10	FOXJ3	0.518722	0	ARPC3,CARD16,COX7A2,CTSC,HSPH1,IL2RG,NDUFA4,PARK7,PKM,TMEM59,TNFRSF4,UBL5	ENSG00000111229,ENSG00000204397,ENSG00000112695,ENSG00000109861,ENSG00000120694,ENSG00000147168,ENSG00000189043,ENSG00000116288,ENSG00000067225,ENSG00000116209,ENSG00000186827,ENSG00000198258
	CD4IL2RAHI	Regulon 11	SP3	0.517574	0	ARID5B,ARPC1B,ATP6V0E1,CARD16,CD7,CTSC,DUSP4,ENO1,HNRNPA0,IL2RG,NDUFA13,NDUFA4,PARK7,PMAIP1,RPL23,SRSF7,SUMO2,TMBIM6,TPI1	ENSG00000150347,ENSG00000130429,ENSG00000113732,ENSG00000204397,ENSG00000173762,ENSG00000109861,ENSG00000120875,ENSG00000074800,ENSG00000177733,ENSG00000147168,ENSG00000186010,ENSG00000189043,ENSG00000116288,ENSG00000141682,ENSG00000125691,ENSG00000115875,ENSG00000188612,ENSG00000139644,ENSG00000111669
	CD4IL2RAHI	Regulon 12	ZFX	0.514383	0	ARPC1B,CD7,COX6A1,CTSC,ENO1,GMFG,MYL12B,NDUFA13,NDUFA4,PARK7,SUMO2,TMEM258,UBL5,UQCR10	ENSG00000130429,ENSG00000173762,ENSG00000111775,ENSG00000109861,ENSG00000074800,ENSG00000130755,ENSG00000118680,ENSG00000186010,ENSG00000189043,ENSG00000116288,ENSG00000188612,ENSG00000134825,ENSG00000198258,ENSG00000184076
	CD4IL2RAHI	Regulon 13	HXC10	0.512868	0	CHCHD2,COX7A2,IL2RG,LGALS1,TNFRSF4	ENSG00000106153,ENSG00000112695,ENSG00000147168,ENSG00000100097,ENSG00000186827
	CD4IL2RAHI	Regulon 14	MAZ	0.512617	0	ARPC1B,ARPC3,ATP6V0E1,CHCHD2,EEF2,ENO1,IL2RG,MYL12B,NDUFA4,PARK7,PKM,RPL23,SLC25A6,SUMO2,TMBIM6,TMEM258,TNFRSF18,TPI1	ENSG00000130429,ENSG00000111229,ENSG00000113732,ENSG00000106153,ENSG00000167658,ENSG00000074800,ENSG00000147168,ENSG00000118680,ENSG00000189043,ENSG00000116288,ENSG00000067225,ENSG00000125691,ENSG00000169100,ENSG00000188612,ENSG00000139644,ENSG00000134825,ENSG00000186891,ENSG00000111669
	CD4IL2RAHI	Regulon 15	SALL4	0.509363	0	ARPC1B,ARPC3,ATP6V0E1,ENO1,IL2RG,LGALS1,MYL12B,NDUFA4,PARK7,PKM,PSMA7,RPL23,RPS11,SUMO2,TPI1	ENSG00000130429,ENSG00000111229,ENSG00000113732,ENSG00000074800,ENSG00000147168,ENSG00000100097,ENSG00000118680,ENSG00000189043,ENSG00000116288,ENSG00000067225,ENSG00000101182,ENSG00000125691,ENSG00000142534,ENSG00000188612,ENSG00000111669
	CD4IL2RAHI	Regulon 16	ZN320	0.509354	0	ARL6IP5,ARPC1B,CARD16,CTSC,DUSP4,NDUFA4,NEAT1,PARK7,PMAIP1	ENSG00000144746,ENSG00000130429,ENSG00000204397,ENSG00000109861,ENSG00000120875,ENSG00000189043,ENSG00000245532,ENSG00000116288,ENSG00000141682
	CD4IL2RAHI	Regulon 17	ZN770	0.509271	0	ALDOA,ARPC1B,ARPC3,ATP6V0E1,CARD16,CD7,CHCHD2,CKLF,COX6C,COX7A2,CTSC,CYCS,DUSP2,DUSP4,EIF5,ENO1,HINT1,HMGN1,HNRNPA0,IL2RG,LGALS1,MYL12B,NDUFA1,NDUFA13,NDUFA4,PARK7,PKM,PSMA7,RPL23,SAMSN1,SUMO2,TMBIM6,TNFRSF18,TNFRSF4,TOMM7,TPI1,TXN,UBL5,VIM,WDR83OS,ZFP36,ZFP36L2	ENSG00000149925,ENSG00000130429,ENSG00000111229,ENSG00000113732,ENSG00000204397,ENSG00000173762,ENSG00000106153,ENSG00000217555,ENSG00000164919,ENSG00000112695,ENSG00000109861,ENSG00000172115,ENSG00000158050,ENSG00000120875,ENSG00000100664,ENSG00000074800,ENSG00000169567,ENSG00000205581,ENSG00000177733,ENSG00000147168,ENSG00000100097,ENSG00000118680,ENSG00000125356,ENSG00000186010,ENSG00000189043…
	CD4IL2RAHI	Regulon 18	CPEB1	0.504895	0	ARID5B,ARPC1B,ARPC3,ATP6V0E1,CARD16,CHCHD2,CIRBP,CKLF,COX8A,CTSC,CYCS,DYNLL1,EDF1,EIF5,ENO1,GMFG,HINT1,LGALS1,MYL12B,NDUFA4,NDUFS5,PARK7,PKM,RPL23,SAMSN1,SUMO2,TMEM258,TNFRSF4,UBL5,VAMP8,ZFP36	ENSG00000150347,ENSG00000130429,ENSG00000111229,ENSG00000113732,ENSG00000204397,ENSG00000106153,ENSG00000099622,ENSG00000217555,ENSG00000176340,ENSG00000109861,ENSG00000172115,ENSG00000088986,ENSG00000107223,ENSG00000100664,ENSG00000074800,ENSG00000130755,ENSG00000169567,ENSG00000100097,ENSG00000118680,ENSG00000189043,ENSG00000168653,ENSG00000116288,ENSG00000067225,ENSG00000125691,ENSG00000155307…
	CD4IL2RAHI	Regulon 19	STAT1	0.49809	0	CHCHD2,IL2RG,PARK7,PKM,TXN	ENSG00000106153,ENSG00000147168,ENSG00000116288,ENSG00000067225,ENSG00000136810
	CD4IL2RAHI	Regulon 20	HES7	0.48673	0.0026	ARPC1B,ARPC3,CKLF,LGALS1,PARK7	ENSG00000130429,ENSG00000111229,ENSG00000217555,ENSG00000100097,ENSG00000116288
	CD4IL2RAHI	Regulon 21	PRDM6	0.485212	0.0026	ARPC1B,ATP6V0E1,COX7A2,GMFG,PARK7,PKM,RPL23,SAMSN1	ENSG00000130429,ENSG00000113732,ENSG00000112695,ENSG00000130755,ENSG00000116288,ENSG00000067225,ENSG00000125691,ENSG00000155307
	CD4IL2RAHI	Regulon 22	ZN219	0.477305	0.0052	ARL6IP5,ARPC1B,CARD16,CHCHD2,DUSP4,DYNLL1,EIF5,HNRNPA2B1,HSPB1,HSPH1,NDUFA1,PARK7,PMAIP1	ENSG00000144746,ENSG00000130429,ENSG00000204397,ENSG00000106153,ENSG00000120875,ENSG00000088986,ENSG00000100664,ENSG00000122566,ENSG00000106211,ENSG00000120694,ENSG00000125356,ENSG00000116288,ENSG00000141682
	CD4IL2RAHI	Regulon 23	PITX2	0.475709	0.0052	ARPC3,ATP6V1G1,GMFG,NDUFS5,TNFRSF4	ENSG00000111229,ENSG00000136888,ENSG00000130755,ENSG00000168653,ENSG00000186827
	CD4IL2RAHI	Regulon 24	TF65	0.464892	0.0312	ARPC1B,CHCHD2,COX6C,COX7A2,DUSP2,HINT1,HSPA5,MYL12B,NDUFA4,S100A11,TXN,VIM	ENSG00000130429,ENSG00000106153,ENSG00000164919,ENSG00000112695,ENSG00000158050,ENSG00000169567,ENSG00000044574,ENSG00000118680,ENSG00000189043,ENSG00000163191,ENSG00000136810,ENSG00000026025
	CD4IL2RAHI	Regulon 25	E2F7	0.454692	0.143	CHCHD2,COX6B1,DYNLL1,GMFG,IL2RG	ENSG00000106153,ENSG00000126267,ENSG00000088986,ENSG00000130755,ENSG00000147168
	CD4IL2RAHI	Regulon 26	KLF6	0.45409	0.1456	ARPC1B,CARD16,DUSP2,EIF5,ENO1,HINT1,IL2RG,RPL23,SAMSN1,SUMO2,TOMM7,VIM,ZFP36,ZFP36L2	ENSG00000130429,ENSG00000204397,ENSG00000158050,ENSG00000100664,ENSG00000074800,ENSG00000169567,ENSG00000147168,ENSG00000125691,ENSG00000155307,ENSG00000188612,ENSG00000196683,ENSG00000026025,ENSG00000128016,ENSG00000152518
	CD4MITO	Regulon 1	KLF1	0.25237	1	MALAT1,RPL13A,RPL32,RPL34,RPS14,RPS2,RPS29,TMSB4X	ENSG00000251562,ENSG00000142541,ENSG00000144713,ENSG00000109475,ENSG00000164587,ENSG00000140988,ENSG00000213741,ENSG00000205542
	CD4MITO	Regulon 2	PITX2	0.243269	1	CD3D,CD52,PFDN5,RPL14,RPL24,RPL29,RPL36,RPL37,RPL39,RPL6,RPLP0,RPS26,RPS3A,RPS7,UBA52	ENSG00000167286,ENSG00000169442,ENSG00000123349,ENSG00000188846,ENSG00000114391,ENSG00000162244,ENSG00000130255,ENSG00000145592,ENSG00000198918,ENSG00000089009,ENSG00000089157,ENSG00000197728,ENSG00000145425,ENSG00000171863,ENSG00000221983
	CD4MITO	Regulon 3	TBX15	0.238964	1	ACTG1,BTF3,CALM2,CD3D,COMMD6,COX4I1,CYBA,EEF1A1,GAPDH,HSPD1,ITM2B,MALAT1,NACA,OAZ1,PFDN5,RPL14,RPL24,RPL29,RPL39,RPL4,RPL5,RPL6,RPS10,RPS12,RPS15A,RPS26,RPS28,RPS5,RPS7,S100A6,SH3BGRL3,SKP1,YBX1	ENSG00000184009,ENSG00000145741,ENSG00000143933,ENSG00000167286,ENSG00000188243,ENSG00000131143,ENSG00000051523,ENSG00000156508,ENSG00000111640,ENSG00000144381,ENSG00000136156,ENSG00000251562,ENSG00000196531,ENSG00000104904,ENSG00000123349,ENSG00000188846,ENSG00000114391,ENSG00000162244,ENSG00000198918,ENSG00000174444,ENSG00000122406,ENSG00000089009,ENSG00000124614,ENSG00000112306,ENSG00000134419…
	CD4MITO	Regulon 4	ZN770	0.238922	1	ACTG1,ARPC2,BTF3,CACYBP,CALM2,CD52,CFL1,COMMD6,COX4I1,COX7C,CREM,CYTIP,EEF1A1,GAPDH,HSPD1,HSPE1,ITM2B,MYL12A,NACA,OST4,PFDN5,PFN1,RBM8A,RGCC,RPL10A,RPL13A,RPL14,RPL19,RPL23A,RPL26,RPL27,RPL27A,RPL29,RPL30,RPL32,RPL35,RPL36,RPL37,RPL38,RPL39,RPL4,RPL5,RPL6,RPL8,RPLP0,RPS10,RPS12,RPS14,RPS15A,RPS16,RPS2,RPS21,RPS24,RPS27,RPS28,RPS29,RPS3A,RPS5,RPS7,S100A4,SH3BGRL3,SKP1,SOD1,SRP14,SUB1,TMA7,TMSB4X,T…	ENSG00000184009,ENSG00000163466,ENSG00000145741,ENSG00000116161,ENSG00000143933,ENSG00000169442,ENSG00000172757,ENSG00000188243,ENSG00000131143,ENSG00000127184,ENSG00000095794,ENSG00000115165,ENSG00000156508,ENSG00000111640,ENSG00000144381,ENSG00000115541,ENSG00000136156,ENSG00000101608,ENSG00000196531,ENSG00000228474,ENSG00000123349,ENSG00000108518,ENSG00000265241,ENSG00000102760,ENSG00000198755…
	CD4MITO	Regulon 5	PRDM6	0.236992	1	ARPC2,CD52,COMMD6,COX7C,CYTIP,FAU,HSPD1,ITM2B,MALAT1,MYL12A,RPL10A,RPL17,RPL19,RPL27,RPL38,RPL39,RPL4,RPL6,RPS10,RPS16,RPS3A,UBA52,YBX1	ENSG00000163466,ENSG00000169442,ENSG00000188243,ENSG00000127184,ENSG00000115165,ENSG00000149806,ENSG00000144381,ENSG00000136156,ENSG00000251562,ENSG00000101608,ENSG00000198755,ENSG00000265681,ENSG00000108298,ENSG00000131469,ENSG00000172809,ENSG00000198918,ENSG00000174444,ENSG00000089009,ENSG00000124614,ENSG00000105193,ENSG00000145425,ENSG00000221983,ENSG00000065978
	CD4MITO	Regulon 6	MAFG	0.236798	1	BTF3,CD3D,NACA,RPL10A,RPL27,RPS5,RPS7	ENSG00000145741,ENSG00000167286,ENSG00000196531,ENSG00000198755,ENSG00000131469,ENSG00000083845,ENSG00000171863
	CD4MITO	Regulon 7	RXRA	0.236412	1	BTF3,CD52,COMMD6,COX7C,EEF1A1,GAPDH,NACA,OST4,PFDN5,RPL10A,RPL12,RPL14,RPL27,RPL29,RPL37A,RPL38,RPL4,RPL5,RPL6,RPS10,RPS7	ENSG00000145741,ENSG00000169442,ENSG00000188243,ENSG00000127184,ENSG00000156508,ENSG00000111640,ENSG00000196531,ENSG00000228474,ENSG00000123349,ENSG00000198755,ENSG00000197958,ENSG00000188846,ENSG00000131469,ENSG00000162244,ENSG00000197756,ENSG00000172809,ENSG00000174444,ENSG00000122406,ENSG00000089009,ENSG00000124614,ENSG00000171863
	CD4MITO	Regulon 8	TBX1	0.236352	1	CD52,HSPD1,MYL12A,NACA,RPL39,RPL4,RPL6,RPS10,S100A4,SOD1	ENSG00000169442,ENSG00000144381,ENSG00000101608,ENSG00000196531,ENSG00000198918,ENSG00000174444,ENSG00000089009,ENSG00000124614,ENSG00000196154,ENSG00000142168
	CD4MITO	Regulon 9	SP3	0.236342	1	BTF3,CD3D,COMMD6,CYBA,EEF1A1,HNRNPA1,HSPD1,HSPE1,MYL12A,NACA,OST4,PFDN5,RBM8A,RPL10,RPL10A,RPL17,RPL30,RPL4,RPL6,RPLP0,RPS10,RPS12,RPS20,RPS21,RPS7,TPT1,YBX1	ENSG00000145741,ENSG00000167286,ENSG00000188243,ENSG00000051523,ENSG00000156508,ENSG00000135486,ENSG00000144381,ENSG00000115541,ENSG00000101608,ENSG00000196531,ENSG00000228474,ENSG00000123349,ENSG00000265241,ENSG00000147403,ENSG00000198755,ENSG00000265681,ENSG00000156482,ENSG00000174444,ENSG00000089009,ENSG00000089157,ENSG00000124614,ENSG00000112306,ENSG00000008988,ENSG00000171858,ENSG00000171863…
	CD4MITO	Regulon 10	KLF6	0.236071	1	BTF3,CD52,COMMD6,EEF1A1,GAPDH,NACA,OST4,RPL10A,RPL12,RPL14,RPL27,RPL29,RPL37A,RPL38,RPL4,RPL5,RPL6,RPS10,RPS7	ENSG00000145741,ENSG00000169442,ENSG00000188243,ENSG00000156508,ENSG00000111640,ENSG00000196531,ENSG00000228474,ENSG00000198755,ENSG00000197958,ENSG00000188846,ENSG00000131469,ENSG00000162244,ENSG00000197756,ENSG00000172809,ENSG00000174444,ENSG00000122406,ENSG00000089009,ENSG00000124614,ENSG00000171863
	CD4MITO	Regulon 11	ZBT17	0.23528	1	ACTG1,BTF3,CACYBP,CD3D,CD52,COMMD6,COX7C,ITM2B,MYL6,NACA,OST4,PFDN5,RBM8A,RPL14,RPL17,RPL4,RPL6,RPS20,SERF2,TMA7,YBX1	ENSG00000184009,ENSG00000145741,ENSG00000116161,ENSG00000167286,ENSG00000169442,ENSG00000188243,ENSG00000127184,ENSG00000136156,ENSG00000092841,ENSG00000196531,ENSG00000228474,ENSG00000123349,ENSG00000265241,ENSG00000188846,ENSG00000265681,ENSG00000174444,ENSG00000089009,ENSG00000008988,ENSG00000140264,ENSG00000232112,ENSG00000065978
	CD4MITO	Regulon 12	ZFX	0.235227	1	BTF3,COMMD6,EEF1A1,HSPD1,OST4,RBM8A,RPL10,RPL30,RPL4,RPL6,RPS10,RPS20,RPS7,YBX1	ENSG00000145741,ENSG00000188243,ENSG00000156508,ENSG00000144381,ENSG00000228474,ENSG00000265241,ENSG00000147403,ENSG00000156482,ENSG00000174444,ENSG00000089009,ENSG00000124614,ENSG00000008988,ENSG00000171863,ENSG00000065978
	CD4MITO	Regulon 13	SP1	0.235189	1	ACTG1,COMMD6,DNAJA1,DNAJB1,GAPDH,HSPD1,HSPE1,JUN,MYL12A,NACA,OST4,RBM8A,RPL27,RPL4,RPL5,RPL6,RPLP0,RPS10,SH3BGRL3,SOD1,SRP14,TPT1	ENSG00000184009,ENSG00000188243,ENSG00000086061,ENSG00000132002,ENSG00000111640,ENSG00000144381,ENSG00000115541,ENSG00000177606,ENSG00000101608,ENSG00000196531,ENSG00000228474,ENSG00000265241,ENSG00000131469,ENSG00000174444,ENSG00000122406,ENSG00000089009,ENSG00000089157,ENSG00000124614,ENSG00000142669,ENSG00000142168,ENSG00000140319,ENSG00000133112
	CD4MITO	Regulon 14	CPEB1	0.235114	1	CACYBP,CALM2,CD52,CFL1,COMMD6,COX4I1,CREM,CYTIP,EEF1A1,HERPUD1,ITM2B,NACA,NPM1,OAZ1,PFDN5,RPL14,RPL24,RPL29,RPL30,RPL35,RPL36,RPL39,RPL4,RPL5,RPL6,RPS10,RPS12,RPS24,RPS26,RPS7,SKP1,SRP14,UBA52,YBX1	ENSG00000116161,ENSG00000143933,ENSG00000169442,ENSG00000172757,ENSG00000188243,ENSG00000131143,ENSG00000095794,ENSG00000115165,ENSG00000156508,ENSG00000051108,ENSG00000136156,ENSG00000196531,ENSG00000181163,ENSG00000104904,ENSG00000123349,ENSG00000188846,ENSG00000114391,ENSG00000162244,ENSG00000156482,ENSG00000136942,ENSG00000130255,ENSG00000198918,ENSG00000174444,ENSG00000122406,ENSG00000089009…
	CD4MITO	Regulon 15	PTF1A	0.234383	1	ACTG1,BTF3,COMMD6,COX7C,GAPDH,MYL12A,NACA,RPL14,RPL27,RPL5,RPL6,RPLP0,RPS10,SOD1,TPT1	ENSG00000184009,ENSG00000145741,ENSG00000188243,ENSG00000127184,ENSG00000111640,ENSG00000101608,ENSG00000196531,ENSG00000188846,ENSG00000131469,ENSG00000122406,ENSG00000089009,ENSG00000089157,ENSG00000124614,ENSG00000142168,ENSG00000133112
	CD4MITO	Regulon 16	KLF12	0.233645	1	ACTG1,CD3D,COMMD6,COX4I1,GAPDH,MYL12A,OST4,RPL4,SOD1,TPT1	ENSG00000184009,ENSG00000167286,ENSG00000188243,ENSG00000131143,ENSG00000111640,ENSG00000101608,ENSG00000228474,ENSG00000174444,ENSG00000142168,ENSG00000133112
	CD4MITO	Regulon 17	PATZ1	0.233513	1	UQCRB,ACTG1,BTF3,CFL1,COMMD6,COX4I1,COX7C,EEF1A1,GAPDH,HNRNPA1,HSPD1,MYL12A,NACA,OST4,PFDN5,RBM8A,RPL10A,RPL14,RPL17,RPL30,RPL39,RPL4,RPL5,RPL6,RPL8,RPS10,RPS23,RPS7,TMA7,TPT1,UBA52,YBX1	ENSG00000156467,ENSG00000184009,ENSG00000145741,ENSG00000172757,ENSG00000188243,ENSG00000131143,ENSG00000127184,ENSG00000156508,ENSG00000111640,ENSG00000135486,ENSG00000144381,ENSG00000101608,ENSG00000196531,ENSG00000228474,ENSG00000123349,ENSG00000265241,ENSG00000198755,ENSG00000188846,ENSG00000265681,ENSG00000156482,ENSG00000198918,ENSG00000174444,ENSG00000122406,ENSG00000089009,ENSG00000161016…
	CD4MITO	Regulon 18	MAZ	0.233281	1	CACYBP,COMMD6,DNAJB1,HSPD1,HSPE1,JUN,RBM8A,SH3BGRL3,SRP14	ENSG00000116161,ENSG00000188243,ENSG00000132002,ENSG00000144381,ENSG00000115541,ENSG00000177606,ENSG00000265241,ENSG00000142669,ENSG00000140319
	CD4MITO	Regulon 19	ETS2	0.232763	1	COMMD6,EEF1A1,MYL12A,NACA,RPL10A,RPL39,RPL5,RPLP0,RPS10,RPS3,RPS5,TMA7	ENSG00000188243,ENSG00000156508,ENSG00000101608,ENSG00000196531,ENSG00000198755,ENSG00000198918,ENSG00000122406,ENSG00000089157,ENSG00000124614,ENSG00000149273,ENSG00000083845,ENSG00000232112
	CD4MITO	Regulon 20	VEZF1	0.232723	1	ACTG1,BTF3,COX4I1,EEF1A1,MYL12A,NACA,OST4,PFDN5,RBM8A,RPL27,RPL36A,RPL4,RPL5,RPS10,RPS12,RPS13,RPS20,RPS21,SKP1	ENSG00000184009,ENSG00000145741,ENSG00000131143,ENSG00000156508,ENSG00000101608,ENSG00000196531,ENSG00000228474,ENSG00000123349,ENSG00000265241,ENSG00000131469,ENSG00000241343,ENSG00000174444,ENSG00000122406,ENSG00000124614,ENSG00000112306,ENSG00000110700,ENSG00000008988,ENSG00000171858,ENSG00000113558
	CD4MITO	Regulon 21	NRF1	0.231354	1	BTF3,CACYBP,CYBA,HSPD1,HSPE1,ITM2B,MYL12A,NACA,PFDN5,RBM8A,RPL17,RPLP0,RPS10,RPS21,YBX1	ENSG00000145741,ENSG00000116161,ENSG00000051523,ENSG00000144381,ENSG00000115541,ENSG00000136156,ENSG00000101608,ENSG00000196531,ENSG00000123349,ENSG00000265241,ENSG00000265681,ENSG00000089157,ENSG00000124614,ENSG00000171858,ENSG00000065978
	CD4MITO	Regulon 22	SP4	0.230871	1	ACTG1,BTF3,COMMD6,CREM,CYTIP,HNRNPA1,HSPE1,ITM2B,MALAT1,PABPC1,RBM8A,RPL39,RPL4,RPL5,RPL6,RPS10,SH3BGRL3,SKP1,SOD1,SUB1,YBX1	ENSG00000184009,ENSG00000145741,ENSG00000188243,ENSG00000095794,ENSG00000115165,ENSG00000135486,ENSG00000115541,ENSG00000136156,ENSG00000251562,ENSG00000070756,ENSG00000265241,ENSG00000198918,ENSG00000174444,ENSG00000122406,ENSG00000089009,ENSG00000124614,ENSG00000142669,ENSG00000113558,ENSG00000142168,ENSG00000113387,ENSG00000065978
	CD4MITO	Regulon 23	ZN467	0.230477	1	ACTG1,CACYBP,CFL1,COMMD6,COX7C,CREM,CYTIP,EEF1A1,GAPDH,HSPD1,HSPE1,ITM2B,NACA,RBM8A,RGCC,RPL10A,RPL4,RPL5,RPL6,RPS10,RPS16,S100A6,SH3BGRL3,SKP1,SOD1,UBA52,YBX1	ENSG00000184009,ENSG00000116161,ENSG00000172757,ENSG00000188243,ENSG00000127184,ENSG00000095794,ENSG00000115165,ENSG00000156508,ENSG00000111640,ENSG00000144381,ENSG00000115541,ENSG00000136156,ENSG00000196531,ENSG00000265241,ENSG00000102760,ENSG00000198755,ENSG00000174444,ENSG00000122406,ENSG00000089009,ENSG00000124614,ENSG00000105193,ENSG00000197956,ENSG00000142669,ENSG00000113558,ENSG00000142168…
	CD4MITO	Regulon 24	LMX1A	0.230263	1	CACYBP,CD3D,COMMD6,ITM2B,NACA,PFDN5,RBM8A,RPL17,RPL4,RPS10,SUB1	ENSG00000116161,ENSG00000167286,ENSG00000188243,ENSG00000136156,ENSG00000196531,ENSG00000123349,ENSG00000265241,ENSG00000265681,ENSG00000174444,ENSG00000124614,ENSG00000113387
	CD4MITO	Regulon 25	NFAC1	0.229075	1	CACYBP,CXCR4,CYTIP,HERPUD1,MYL12A,RPL14,RPS10,TMA7	ENSG00000116161,ENSG00000121966,ENSG00000115165,ENSG00000051108,ENSG00000101608,ENSG00000188846,ENSG00000124614,ENSG00000232112
	CD4MITO	Regulon 26	ZN281	0.228817	1	ARPC2,COMMD6,COX4I1,HNRNPA1,OAZ1,RBM8A,RPL10A,RPL4,RPL5,RPS10,SH3BGRL3,SKP1,YBX1	ENSG00000163466,ENSG00000188243,ENSG00000131143,ENSG00000135486,ENSG00000104904,ENSG00000265241,ENSG00000198755,ENSG00000174444,ENSG00000122406,ENSG00000124614,ENSG00000142669,ENSG00000113558,ENSG00000065978
	CD4MITO	Regulon 27	MSX1	0.227886	1	BTF3,CACYBP,COMMD6,PABPC1,YBX1	ENSG00000145741,ENSG00000116161,ENSG00000188243,ENSG00000070756,ENSG00000065978
	CD4PROLIF	Regulon 1	RXRA	0.215607	0.1206	ARPC1B,ARPC3,CHCHD2,COX6C,COX7A2,CTSC,ENO1,IL2RG,LGALS1,NDUFA13,NDUFA4,PARK7,PKM,RPS27L,SUMO2,TMBIM6,TPI1,UBL5,UQCR10	ENSG00000130429,ENSG00000111229,ENSG00000106153,ENSG00000164919,ENSG00000112695,ENSG00000109861,ENSG00000074800,ENSG00000147168,ENSG00000100097,ENSG00000186010,ENSG00000189043,ENSG00000116288,ENSG00000067225,ENSG00000185088,ENSG00000188612,ENSG00000139644,ENSG00000111669,ENSG00000198258,ENSG00000184076
	CD4PROLIF	Regulon 2	ZN770	0.215065	0.1404	ALDOA,ARPC1B,ARPC3,ATP6V0E1,CD7,CHCHD2,CKLF,COX6B1,COX6C,CTSC,ENO1,GMFG,HINT1,IL2RG,LGALS1,MYL12B,NDUFA13,NDUFA4,NDUFB2,NOP10,PARK7,PKM,SUMO2,TMBIM6,TMEM258,TNFRSF18,TNFRSF4,TPI1,UBL5,VIM	ENSG00000149925,ENSG00000130429,ENSG00000111229,ENSG00000113732,ENSG00000173762,ENSG00000106153,ENSG00000217555,ENSG00000126267,ENSG00000164919,ENSG00000109861,ENSG00000074800,ENSG00000130755,ENSG00000169567,ENSG00000147168,ENSG00000100097,ENSG00000118680,ENSG00000186010,ENSG00000189043,ENSG00000090266,ENSG00000182117,ENSG00000116288,ENSG00000067225,ENSG00000188612,ENSG00000139644,ENSG00000134825…
	CD4PROLIF	Regulon 3	ZFX	0.214361	0.1782	ARPC1B,ARPC3,CHCHD2,CKLF,ENO1,IL2RG,LGALS1,NDUFA1,NDUFA4,PKM,TPI1	ENSG00000130429,ENSG00000111229,ENSG00000106153,ENSG00000217555,ENSG00000074800,ENSG00000147168,ENSG00000100097,ENSG00000125356,ENSG00000189043,ENSG00000067225,ENSG00000111669
	CD4PROLIF	Regulon 4	FOXJ3	0.213464	0.2214	COX7A2,CTSC,IL2RG,MYL12B,NDUFA4,PKM	ENSG00000112695,ENSG00000109861,ENSG00000147168,ENSG00000118680,ENSG00000189043,ENSG00000067225
	CD4PROLIF	Regulon 5	CPEB1	0.212448	0.2871	ARPC1B,ARPC3,ATP6V0E1,CHCHD2,COX6C,COX7A2,CTSC,GMFG,IL2RG,LGALS1,MYL12B,NBEAL1,NDUFA4,PARK7,PKM,RPL23,RPS27L,RPS4Y1,SAMSN1,TMEM258,TPI1	ENSG00000130429,ENSG00000111229,ENSG00000113732,ENSG00000106153,ENSG00000164919,ENSG00000112695,ENSG00000109861,ENSG00000130755,ENSG00000147168,ENSG00000100097,ENSG00000118680,ENSG00000144426,ENSG00000189043,ENSG00000116288,ENSG00000067225,ENSG00000125691,ENSG00000185088,ENSG00000129824,ENSG00000155307,ENSG00000134825,ENSG00000111669
	CD4PROLIF	Regulon 6	ZN467	0.210793	0.4221	ARPC1B,COX6C,DUSP2,ENO1,HMGB1,IL2RG,LCK,NDUFA4,PARK7,SUMO2,TMBIM6,TNFRSF4,TOMM7,TPI1,VIM,ZFP36L2	ENSG00000130429,ENSG00000164919,ENSG00000158050,ENSG00000074800,ENSG00000189403,ENSG00000147168,ENSG00000182866,ENSG00000189043,ENSG00000116288,ENSG00000188612,ENSG00000139644,ENSG00000186827,ENSG00000196683,ENSG00000111669,ENSG00000026025,ENSG00000152518
	CD4PROLIF	Regulon 7	E2F7	0.209832	0.5346	CHCHD2,COX6B1,DYNLL1,GMFG,IL2RG	ENSG00000106153,ENSG00000126267,ENSG00000088986,ENSG00000130755,ENSG00000147168
	CD4PROLIF	Regulon 8	BC11A	0.208118	0.7911	ARL6IP5,ARPC3,COX7A2,EEF2,ENO1,IL2RG,MYL12B,PARK7,TPI1	ENSG00000144746,ENSG00000111229,ENSG00000112695,ENSG00000167658,ENSG00000074800,ENSG00000147168,ENSG00000118680,ENSG00000116288,ENSG00000111669
	CD4PROLIF	Regulon 9	ZN121	0.206134	1	COX6B1,ENO1,GMFG,HINT1,IL2RG,LGALS1,TNFRSF4	ENSG00000126267,ENSG00000074800,ENSG00000130755,ENSG00000169567,ENSG00000147168,ENSG00000100097,ENSG00000186827

## Sheet: Supplementary Table 5
	Supplementary Table 5 Regulons and their target genes in the no systemic therapy groups of different CD8+ T cell subtypes in bladder cancer samples
	Cell type	Regulons	TF name	Rss	Rss pval	Gene symbol	Gene id
	CD8CLUST 9	Regulon 1	SP2	0.213725	0.5778	CHCHD2,COMMD6,PTPRCAP,RBM8A,RPS10,S100A4,S100A6,SOD1,SUB1,SUMO2	ENSG00000106153,ENSG00000188243,ENSG00000213402,ENSG00000265241,ENSG00000124614,ENSG00000196154,ENSG00000197956,ENSG00000142168,ENSG00000113387,ENSG00000188612
	CD8CLUST 9	Regulon 2	ZN263	0.208367	1	PTPRCAP,S100A4,S100A6,SUB1,SUMO2	ENSG00000213402,ENSG00000196154,ENSG00000197956,ENSG00000113387,ENSG00000188612
	CD8CM	Regulon 1	CPEB1	0.240404	1	ARPC3,CHCHD2,CTSW,HCST,LEPROTL1,RBM8A,RPS10,S100A4,SAMSN1,SUB1,UBL5	ENSG00000111229,ENSG00000106153,ENSG00000172543,ENSG00000126264,ENSG00000104660,ENSG00000265241,ENSG00000124614,ENSG00000196154,ENSG00000155307,ENSG00000113387,ENSG00000198258
	CD8CM	Regulon 2	E2F7	0.23828	1	CD63,CD7,CHCHD2,COX7C,MYL12B,NFKBIA,PTPRCAP,RPS10,S100A4,S100A6	ENSG00000135404,ENSG00000173762,ENSG00000106153,ENSG00000127184,ENSG00000118680,ENSG00000100906,ENSG00000213402,ENSG00000124614,ENSG00000196154,ENSG00000197956
	CD8CM	Regulon 3	ZN770	0.236884	1	ADAMTSL4-AS1,ALDOA,ARPC3,CD63,CD7,CD8A,CHCHD2,CKLF,CTSW,DUSP4,GZMB,GZMH,HCST,HINT1,HMGB1,IL2RG,MCL1,PTPRCAP,RBM39,RBM8A,RPS10,S100A4,S100A6,SAMSN1,SUB1,UBL5	ENSG00000143384,ENSG00000149925,ENSG00000111229,ENSG00000135404,ENSG00000173762,ENSG00000153563,ENSG00000106153,ENSG00000217555,ENSG00000172543,ENSG00000120875,ENSG00000100453,ENSG00000100450,ENSG00000126264,ENSG00000169567,ENSG00000189403,ENSG00000147168,ENSG00000143384,ENSG00000213402,ENSG00000131051,ENSG00000265241,ENSG00000124614,ENSG00000196154,ENSG00000197956,ENSG00000155307,ENSG00000113387…
	CD8CM	Regulon 4	PATZ1	0.236341	1	CD63,CD7,CTSW,MYL12B,NFKBIA,PTPRCAP,RPS10,S100A4,S100A6,UBL5	ENSG00000135404,ENSG00000173762,ENSG00000172543,ENSG00000118680,ENSG00000100906,ENSG00000213402,ENSG00000124614,ENSG00000196154,ENSG00000197956,ENSG00000198258
	CD8CM	Regulon 5	PRDM6	0.231552	1	ADAMTSL4-AS1,ARPC3,CD63,CTSW,GZMB,HCST,HINT1,HMGB1,IL2RG,MCL1,RPS10,S100A4,S100A6,SUB1	ENSG00000143384,ENSG00000111229,ENSG00000135404,ENSG00000172543,ENSG00000100453,ENSG00000126264,ENSG00000169567,ENSG00000189403,ENSG00000147168,ENSG00000143384,ENSG00000124614,ENSG00000196154,ENSG00000197956,ENSG00000113387
	CD8CM	Regulon 6	SMAD3	0.22988	1	ARPC3,CD63,CTSW,DUSP4,GZMB,PTPRCAP,S100A4,S100A6,SUB1	ENSG00000111229,ENSG00000135404,ENSG00000172543,ENSG00000120875,ENSG00000100453,ENSG00000213402,ENSG00000196154,ENSG00000197956,ENSG00000113387
	CD8CM	Regulon 7	VEZF1	0.227985	1	CD63,CD7,CTSW,DUSP4,GZMB,PTPRCAP,RPS10,S100A4,S100A6	ENSG00000135404,ENSG00000173762,ENSG00000172543,ENSG00000120875,ENSG00000100453,ENSG00000213402,ENSG00000124614,ENSG00000196154,ENSG00000197956
	CD8CM	Regulon 8	TBX21	0.226565	1	ARPC3,CD63,CD7,CKLF,CTSW,GZMB,GZMH,HCST,NDUFA4,POLR2L,PTPRCAP,S100A4,S100A6	ENSG00000111229,ENSG00000135404,ENSG00000173762,ENSG00000217555,ENSG00000172543,ENSG00000100453,ENSG00000100450,ENSG00000126264,ENSG00000189043,ENSG00000177700,ENSG00000213402,ENSG00000196154,ENSG00000197956
	CD8ENTPD1	Regulon 1	TBX15	0.529061	0	CD63,CD7,CTSW,GZMB,PTPRCAP,S100A11,S100A4	ENSG00000135404,ENSG00000173762,ENSG00000172543,ENSG00000100453,ENSG00000213402,ENSG00000163191,ENSG00000196154
	CD8ENTPD1	Regulon 2	TBX21	0.518309	0	ARPC3,CD63,CD7,CKLF,CTSW,GZMB,GZMH,HCST,NDUFA4,POLR2L,PTPRCAP,S100A4,S100A6	ENSG00000111229,ENSG00000135404,ENSG00000173762,ENSG00000217555,ENSG00000172543,ENSG00000100453,ENSG00000100450,ENSG00000126264,ENSG00000189043,ENSG00000177700,ENSG00000213402,ENSG00000196154,ENSG00000197956
	CD8ENTPD1	Regulon 3	ZN281	0.51442	0	ARPC3,CD63,CD7,CD8A,CTSW,EVL,GZMB,HCST,PTPRCAP,RPS10,S100A4,SAMSN1,SUB1	ENSG00000111229,ENSG00000135404,ENSG00000173762,ENSG00000153563,ENSG00000172543,ENSG00000196405,ENSG00000100453,ENSG00000126264,ENSG00000213402,ENSG00000124614,ENSG00000196154,ENSG00000155307,ENSG00000113387
	CD8ENTPD1	Regulon 4	ZN341	0.513039	0	ARPC3,CD63,CD7,CTSW,GMFG,GZMB,HCST,HNRNPA2B1,PTPRCAP,S100A4,S100A6	ENSG00000111229,ENSG00000135404,ENSG00000173762,ENSG00000172543,ENSG00000130755,ENSG00000100453,ENSG00000126264,ENSG00000122566,ENSG00000213402,ENSG00000196154,ENSG00000197956
	CD8ENTPD1	Regulon 5	COT1	0.507448	0	ARPC3,CD63,CD7,CHCHD2,GZMB,HINT1,IL2RG,MYL12B,PTPRCAP,S100A4,S100A6	ENSG00000111229,ENSG00000135404,ENSG00000173762,ENSG00000106153,ENSG00000100453,ENSG00000169567,ENSG00000147168,ENSG00000118680,ENSG00000213402,ENSG00000196154,ENSG00000197956
	CD8ENTPD1	Regulon 6	VEZF1	0.507193	0	ARPC3,CD63,CD7,COX7C,CTSW,DRAP1,DUSP4,GZMB,PTPRCAP,RPL23,RPS10,S100A4,S100A6	ENSG00000111229,ENSG00000135404,ENSG00000173762,ENSG00000127184,ENSG00000172543,ENSG00000175550,ENSG00000120875,ENSG00000100453,ENSG00000213402,ENSG00000125691,ENSG00000124614,ENSG00000196154,ENSG00000197956
	CD8ENTPD1	Regulon 7	ZN263	0.507138	0	CD63,CD7,COTL1,GZMB,HCST,PTPRCAP,S100A6	ENSG00000135404,ENSG00000173762,ENSG00000103187,ENSG00000100453,ENSG00000126264,ENSG00000213402,ENSG00000197956
	CD8ENTPD1	Regulon 8	TBX1	0.506636	0	ARPC3,CD63,CD7,CD8A,COMMD6,CTSW,EVL,GZMB,HCST,PTPRCAP,RBM39,RPS10,S100A4,S100A6,SAMSN1,SUB1,UBL5	ENSG00000111229,ENSG00000135404,ENSG00000173762,ENSG00000153563,ENSG00000188243,ENSG00000172543,ENSG00000196405,ENSG00000100453,ENSG00000126264,ENSG00000213402,ENSG00000131051,ENSG00000124614,ENSG00000196154,ENSG00000197956,ENSG00000155307,ENSG00000113387,ENSG00000198258
	CD8ENTPD1	Regulon 9	KLF15	0.500474	0	ARPC3,CD63,CD7,COX6C,CTSW,DUSP4,GZMB,GZMH,HCST,IFITM2,NDUFA4,PTPRCAP,RBM8A,RPS10,S100A4,S100A6,SUB1	ENSG00000111229,ENSG00000135404,ENSG00000173762,ENSG00000164919,ENSG00000172543,ENSG00000120875,ENSG00000100453,ENSG00000100450,ENSG00000126264,ENSG00000185201,ENSG00000189043,ENSG00000213402,ENSG00000265241,ENSG00000124614,ENSG00000196154,ENSG00000197956,ENSG00000113387
	CD8ENTPD1	Regulon 10	SPIB	0.500107	0	ARPC3,CD63,COX7C,CTSW,DRAP1,GZMB,HCST,HMGB1,PTPRCAP,RPL23,S100A4,S100A6,SNRPG	ENSG00000111229,ENSG00000135404,ENSG00000127184,ENSG00000172543,ENSG00000175550,ENSG00000100453,ENSG00000126264,ENSG00000189403,ENSG00000213402,ENSG00000125691,ENSG00000196154,ENSG00000197956,ENSG00000143977
	CD8ENTPD1	Regulon 11	SRBP2	0.498131	0	CD63,COX7C,CTSW,DUSP4,GZMB,HCST,HMGB1,IFITM2,PTPRCAP,RPS10,S100A4,S100A6	ENSG00000135404,ENSG00000127184,ENSG00000172543,ENSG00000120875,ENSG00000100453,ENSG00000126264,ENSG00000189403,ENSG00000185201,ENSG00000213402,ENSG00000124614,ENSG00000196154,ENSG00000197956
	CD8ENTPD1	Regulon 12	BPTF	0.497538	0	ARPC3,COX7C,CTSW,GZMB,HCST,HMGB1,PTPRCAP,S100A4,SNRPG	ENSG00000111229,ENSG00000127184,ENSG00000172543,ENSG00000100453,ENSG00000126264,ENSG00000189403,ENSG00000213402,ENSG00000196154,ENSG00000143977
	CD8ENTPD1	Regulon 13	ZN586	0.496743	0	ARPC3,CD63,COX6C,COX7C,CTSW,DUSP4,GZMB,GZMH,IFITM2,RBM8A,S100A4,YBX1	ENSG00000111229,ENSG00000135404,ENSG00000164919,ENSG00000127184,ENSG00000172543,ENSG00000120875,ENSG00000100453,ENSG00000100450,ENSG00000185201,ENSG00000265241,ENSG00000196154,ENSG00000065978
	CD8ENTPD1	Regulon 14	FOXO1	0.496649	0	CD63,COX7C,CTSW,GZMB,HCST,HMGB1,IFITM2,PTPRCAP,RPS10,S100A4,S100A6	ENSG00000135404,ENSG00000127184,ENSG00000172543,ENSG00000100453,ENSG00000126264,ENSG00000189403,ENSG00000185201,ENSG00000213402,ENSG00000124614,ENSG00000196154,ENSG00000197956
	CD8ENTPD1	Regulon 15	ZN770	0.496443	0	ARPC3,ATP6V0E1,CD3E,CD63,CD7,CD8A,CHCHD2,COMMD6,COX7C,CTSW,CYCS,DUSP4,EVL,GZMB,GZMH,HCST,HMGB1,MYL12B,PPDPF,PTPRCAP,RBM8A,RPL23,S100A10,S100A4,S100A6,SAMSN1,SNRPG,SUB1,SUMO2	ENSG00000111229,ENSG00000113732,ENSG00000198851,ENSG00000135404,ENSG00000173762,ENSG00000153563,ENSG00000106153,ENSG00000188243,ENSG00000127184,ENSG00000172543,ENSG00000172115,ENSG00000120875,ENSG00000196405,ENSG00000100453,ENSG00000100450,ENSG00000126264,ENSG00000189403,ENSG00000118680,ENSG00000125534,ENSG00000213402,ENSG00000265241,ENSG00000125691,ENSG00000197747,ENSG00000196154,ENSG00000197956…
	CD8ENTPD1	Regulon 16	ETS2	0.495843	0	CD63,CHCHD2,COX7C,CTSW,CYCS,DUSP4,GZMB,HCST,NDUFA1,PPDPF,PTPRCAP,RPL23,RPS10,S100A4,SAMSN1,SUB1,SUMO2,VIM	ENSG00000135404,ENSG00000106153,ENSG00000127184,ENSG00000172543,ENSG00000172115,ENSG00000120875,ENSG00000100453,ENSG00000126264,ENSG00000125356,ENSG00000125534,ENSG00000213402,ENSG00000125691,ENSG00000124614,ENSG00000196154,ENSG00000155307,ENSG00000113387,ENSG00000188612,ENSG00000026025
	CD8ENTPD1	Regulon 17	ZBTB4	0.492226	0	CD3E,COX7C,GZMB,GZMH,HCST,PTPRCAP,S100A4,S100A6	ENSG00000198851,ENSG00000127184,ENSG00000100453,ENSG00000100450,ENSG00000126264,ENSG00000213402,ENSG00000196154,ENSG00000197956
	CD8ENTPD1	Regulon 18	EGR2	0.491086	0	ARPC3,CD7,CHCHD2,COX7C,GZMB,HINT1,IL2RG,MYL12B,NDUFA4,PTPRCAP,RPS10,S100A4,S100A6,VIM	ENSG00000111229,ENSG00000173762,ENSG00000106153,ENSG00000127184,ENSG00000100453,ENSG00000169567,ENSG00000147168,ENSG00000118680,ENSG00000189043,ENSG00000213402,ENSG00000124614,ENSG00000196154,ENSG00000197956,ENSG00000026025
	CD8ENTPD1	Regulon 19	SMAD3	0.490764	0	ARPC3,CD63,COX7C,CTSW,DUSP4,GZMB,HCST,MYL12B,NDUFA4,PPDPF,PTPRCAP,RAN,S100A10,S100A4,S100A6,SUB1	ENSG00000111229,ENSG00000135404,ENSG00000127184,ENSG00000172543,ENSG00000120875,ENSG00000100453,ENSG00000126264,ENSG00000118680,ENSG00000189043,ENSG00000125534,ENSG00000213402,ENSG00000132341,ENSG00000197747,ENSG00000196154,ENSG00000197956,ENSG00000113387
	CD8ENTPD1	Regulon 20	NFAC1	0.48836	0	CLEC2B,COMMD6,CTSW,GZMB,GZMH,HCST,SUB1	ENSG00000110852,ENSG00000188243,ENSG00000172543,ENSG00000100453,ENSG00000100450,ENSG00000126264,ENSG00000113387
	CD8ENTPD1	Regulon 21	PATZ1	0.487239	0	CD8A,DUSP4,GZMB,HCST,LEPROTL1,PTPRCAP,RBM8A,S100A4,S100A6,UBL5	ENSG00000153563,ENSG00000120875,ENSG00000100453,ENSG00000126264,ENSG00000104660,ENSG00000213402,ENSG00000265241,ENSG00000196154,ENSG00000197956,ENSG00000198258
	CD8ENTPD1	Regulon 22	NR2C1	0.486124	0	ARPC3,GZMB,HCST,ITM2B,PTPRCAP,S100A4,S100A6	ENSG00000111229,ENSG00000100453,ENSG00000126264,ENSG00000136156,ENSG00000213402,ENSG00000196154,ENSG00000197956
	CD8ENTPD1	Regulon 23	PRDM6	0.485404	0	CHCHD2,COX7C,CTSW,ID2,RPS10,S100A4,SAMSN1	ENSG00000106153,ENSG00000127184,ENSG00000172543,ENSG00000115738,ENSG00000124614,ENSG00000196154,ENSG00000155307
	CD8ENTPD1	Regulon 24	CPEB1	0.482306	0	ARPC3,COX7C,CTSW,EVL,LEPROTL1,MYL12B,RPS10,S100A11,S100A4,SAMSN1,SUB1,UBL5	ENSG00000111229,ENSG00000127184,ENSG00000172543,ENSG00000196405,ENSG00000104660,ENSG00000118680,ENSG00000124614,ENSG00000163191,ENSG00000196154,ENSG00000155307,ENSG00000113387,ENSG00000198258
	CD8ENTPD1	Regulon 25	AP2D	0.470964	0.0104	ARPC3,CD7,DUSP4,NDUFA4,PPDPF,PTPRCAP,RPS11,S100A6,SUB1	ENSG00000111229,ENSG00000173762,ENSG00000120875,ENSG00000189043,ENSG00000125534,ENSG00000213402,ENSG00000142534,ENSG00000197956,ENSG00000113387
	CD8ENTPD1	Regulon 26	SP3	0.46655	0.0286	CD63,PSMA7,PTPRCAP,RPS10,S100A4,S100A6	ENSG00000135404,ENSG00000101182,ENSG00000213402,ENSG00000124614,ENSG00000196154,ENSG00000197956
	CD8FGFBP2	Regulon 1	ZN263	0.27101	0.2403	ACTG1,EIF4A1,JUNB,MYL12A,SRSF7	ENSG00000184009,ENSG00000161960,ENSG00000171223,ENSG00000101608,ENSG00000115875
	CD8HSP	Regulon 1	SP3	0.476992	0.0345	ACTG1,ARPC2,CFL1,DUSP1,GZMA,HSPB1,HSPD1,HSPH1,MYL12A,PFN1,PPP1R2,RGS2,SRP14	ENSG00000184009,ENSG00000163466,ENSG00000172757,ENSG00000120129,ENSG00000145649,ENSG00000106211,ENSG00000144381,ENSG00000120694,ENSG00000101608,ENSG00000108518,ENSG00000184203,ENSG00000116741,ENSG00000140319
	CD8HSP	Regulon 2	CPEB1	0.457934	0.141	ACTB,ACTG1,CACYBP,CD52,CFL1,CREM,DUSP1,HERPUD1,HNRNPA1,HSPB1,HSPD1,HSPH1,IL32,KLF6,MYL6,NACA,RGS1,RPL14,RPL18A,RPL24,RPL29,RPL37,RPL38,RPL41,RPL5,RPLP0,RPS23,SRP14,UBA52	ENSG00000075624,ENSG00000184009,ENSG00000116161,ENSG00000169442,ENSG00000172757,ENSG00000095794,ENSG00000120129,ENSG00000051108,ENSG00000135486,ENSG00000106211,ENSG00000144381,ENSG00000120694,ENSG00000008517,ENSG00000067082,ENSG00000092841,ENSG00000196531,ENSG00000090104,ENSG00000188846,ENSG00000105640,ENSG00000114391,ENSG00000162244,ENSG00000145592,ENSG00000172809,ENSG00000229117,ENSG00000122406…
	CD8HSP	Regulon 3	SP1	0.440272	0.597	ACTG1,ARPC2,BTF3,CD3D,CFL1,CYBA,GZMA,HNRNPA1,HSPD1,HSPH1,IL32,MYL12A,NACA,OST4,RGS2,RPL10A,RPL29,RPL36AL,RPL37,RPL37A,RPL5,RPL8,RPS5,RPS7,RPS8,SH3BGRL3,SRP14,UBA52	ENSG00000184009,ENSG00000163466,ENSG00000145741,ENSG00000167286,ENSG00000172757,ENSG00000051523,ENSG00000145649,ENSG00000135486,ENSG00000144381,ENSG00000120694,ENSG00000008517,ENSG00000101608,ENSG00000196531,ENSG00000228474,ENSG00000116741,ENSG00000198755,ENSG00000162244,ENSG00000165502,ENSG00000145592,ENSG00000197756,ENSG00000122406,ENSG00000161016,ENSG00000083845,ENSG00000171863,ENSG00000142937…
	CD8HSP	Regulon 4	ZN770	0.430763	1	ACTG1,ARPC2,BTF3,CD3D,CD52,COX4I1,CREM,GAPDH,HERPUD1,HNRNPA1,HSPB1,HSPH1,IL32,MYL12A,NACA,NPM1,OST4,RPL29,RPL30,RPL35,RPL36AL,RPL5,RPLP0,RPS10,RPS5,SH3BGRL3,SRP14,TMA7,UBA52,UQCRB	ENSG00000184009,ENSG00000163466,ENSG00000145741,ENSG00000167286,ENSG00000169442,ENSG00000131143,ENSG00000095794,ENSG00000111640,ENSG00000051108,ENSG00000135486,ENSG00000106211,ENSG00000120694,ENSG00000008517,ENSG00000101608,ENSG00000196531,ENSG00000181163,ENSG00000228474,ENSG00000162244,ENSG00000156482,ENSG00000136942,ENSG00000165502,ENSG00000122406,ENSG00000089157,ENSG00000124614,ENSG00000083845…
	CD8HSP	Regulon 5	ZN263	0.429582	1	ARPC2,CD2,CD52,FAU,GZMA,OST4,RPL12,RPL36AL,RPL37,RPL8,RPS20,RPS5,SRP14	ENSG00000163466,ENSG00000116824,ENSG00000169442,ENSG00000149806,ENSG00000145649,ENSG00000228474,ENSG00000197958,ENSG00000165502,ENSG00000145592,ENSG00000161016,ENSG00000008988,ENSG00000083845,ENSG00000140319
	CD8HSP	Regulon 6	ZFX	0.425796	1	ACTG1,ARPC2,BTF3,CD52,CFL1,CYBA,FAU,NACA,RPL38,RPL8,SRP14	ENSG00000184009,ENSG00000163466,ENSG00000145741,ENSG00000169442,ENSG00000172757,ENSG00000051523,ENSG00000149806,ENSG00000196531,ENSG00000172809,ENSG00000161016,ENSG00000140319
	CD8HSP	Regulon 7	ZN148	0.423855	1	BTF3,CFL1,GZMA,NACA,NKG7,OST4,RPL38,SH3BGRL3,SRP14	ENSG00000145741,ENSG00000172757,ENSG00000145649,ENSG00000196531,ENSG00000105374,ENSG00000228474,ENSG00000172809,ENSG00000142669,ENSG00000140319
	CD8HSP	Regulon 8	RXRA	0.422922	1	ARPC2,BTF3,CD3D,CFL1,GAPDH,HNRNPA1,IL32,MYL12A,NACA,OST4,RPL14,RPL5,RPL8,RPS23,RPS5,SRP14	ENSG00000163466,ENSG00000145741,ENSG00000167286,ENSG00000172757,ENSG00000111640,ENSG00000135486,ENSG00000008517,ENSG00000101608,ENSG00000196531,ENSG00000228474,ENSG00000188846,ENSG00000122406,ENSG00000161016,ENSG00000186468,ENSG00000083845,ENSG00000140319
	CD8HSP	Regulon 9	E2F6	0.422161	1	BTF3,CFL1,IL32,NACA,OST4,RPL8,RPS5,SRP14,TPT1	ENSG00000145741,ENSG00000172757,ENSG00000008517,ENSG00000196531,ENSG00000228474,ENSG00000161016,ENSG00000083845,ENSG00000140319,ENSG00000133112
	CD8HSP	Regulon 10	PATZ1	0.420929	1	BTF3,CD3D,CFL1,GAPDH,HNRNPA1,MYL12A,MYL6,NACA,RPL18A,RPL29,RPL30,RPL5,SRP14	ENSG00000145741,ENSG00000167286,ENSG00000172757,ENSG00000111640,ENSG00000135486,ENSG00000101608,ENSG00000092841,ENSG00000196531,ENSG00000105640,ENSG00000162244,ENSG00000156482,ENSG00000122406,ENSG00000140319
	CD8HSP	Regulon 11	SMAD3	0.417999	1	ACTG1,ARHGDIB,ARPC2,BTF3,CD52,CFL1,GAPDH,GZMA,HNRNPA1,MYL12A,NACA,NPM1,OST4,RPL17,RPL29,RPL36AL,RPL37,RPL5,RPL9,RPLP0,RPS5,SH3BGRL3,SRP14,TMA7	ENSG00000184009,ENSG00000111348,ENSG00000163466,ENSG00000145741,ENSG00000169442,ENSG00000172757,ENSG00000111640,ENSG00000145649,ENSG00000135486,ENSG00000101608,ENSG00000196531,ENSG00000181163,ENSG00000228474,ENSG00000265681,ENSG00000162244,ENSG00000165502,ENSG00000145592,ENSG00000122406,ENSG00000163682,ENSG00000089157,ENSG00000083845,ENSG00000142669,ENSG00000140319,ENSG00000232112
	CD8HSP	Regulon 12	FLI1	0.416378	1	ARHGDIB,ARPC2,BTF3,CD52,CFL1,GAPDH,MYL12A,NACA,NPM1,OST4,RPL17,RPL37,RPL5,RPL8,RPL9,RPS5,SH3BGRL3,SRP14	ENSG00000111348,ENSG00000163466,ENSG00000145741,ENSG00000169442,ENSG00000172757,ENSG00000111640,ENSG00000101608,ENSG00000196531,ENSG00000181163,ENSG00000228474,ENSG00000265681,ENSG00000145592,ENSG00000122406,ENSG00000161016,ENSG00000163682,ENSG00000083845,ENSG00000142669,ENSG00000140319
	CD8HSP	Regulon 13	GABPA	0.414335	1	ACTG1,ARPC2,CFL1,MYL12A,PFN1	ENSG00000184009,ENSG00000163466,ENSG00000172757,ENSG00000101608,ENSG00000108518
	CD8HSP	Regulon 14	ETS2	0.411446	1	ARPC2,BTF3,CFL1,NACA,RPL37A,RPL5,SH3BGRL3,SRP14	ENSG00000163466,ENSG00000145741,ENSG00000172757,ENSG00000196531,ENSG00000197756,ENSG00000122406,ENSG00000142669,ENSG00000140319
	CD8HSP	Regulon 15	MBD2	0.3876	1	EIF4A1,HERPUD1,RPL41,RPL6,RPS26,TSC22D3,ZFP36L2	ENSG00000161960,ENSG00000051108,ENSG00000229117,ENSG00000089009,ENSG00000197728,ENSG00000157514,ENSG00000152518
	CD8MITO	Regulon 1	SP2	0.24847	1	ACTG1,ARPC2,DNAJB1,HSP90AA1,HSPE1,NACA	ENSG00000184009,ENSG00000163466,ENSG00000132002,ENSG00000080824,ENSG00000115541,ENSG00000196531
	CD8MITO	Regulon 2	PRDM6	0.247844	1	ARPC2,CFL1,GAPDH,NACA,RPL5	ENSG00000163466,ENSG00000172757,ENSG00000111640,ENSG00000196531,ENSG00000122406
	CD8MITO	Regulon 3	KLF3	0.246341	1	ACTG1,ARPC2,BTF3,CFL1,GAPDH,MYL12A,OST4,RPS5	ENSG00000184009,ENSG00000163466,ENSG00000145741,ENSG00000172757,ENSG00000111640,ENSG00000101608,ENSG00000228474,ENSG00000083845
	CD8MITO	Regulon 4	SP1	0.246229	1	ACTG1,ARPC2,BTF3,CD3D,CD74,CFL1,CYBA,DNAJB1,GAPDH,HNRNPA1,HSP90AA1,HSP90AB1,HSPA8,HSPE1,IL32,MYL12A,NACA,NKG7,NPM1,OST4,PFDN5,RPL10A,RPL14,RPL5,RPL6,RPL8,RPS16,RPS21,RPS5,SH3BGRL3,SRP14,UBA52	ENSG00000184009,ENSG00000163466,ENSG00000145741,ENSG00000167286,ENSG00000019582,ENSG00000172757,ENSG00000051523,ENSG00000132002,ENSG00000111640,ENSG00000135486,ENSG00000080824,ENSG00000096384,ENSG00000109971,ENSG00000115541,ENSG00000008517,ENSG00000101608,ENSG00000196531,ENSG00000105374,ENSG00000181163,ENSG00000228474,ENSG00000123349,ENSG00000198755,ENSG00000188846,ENSG00000122406,ENSG00000089009…
	CD8MITO	Regulon 5	PATZ1	0.246204	1	BTF3,CD3D,CFL1,DNAJB1,GAPDH,HNRNPA1,HSP90AA1,HSPE1,MYL12A,MYL6,NACA,RPL18A,RPL29,RPL30,RPL5,SRP14	ENSG00000145741,ENSG00000167286,ENSG00000172757,ENSG00000132002,ENSG00000111640,ENSG00000135486,ENSG00000080824,ENSG00000115541,ENSG00000101608,ENSG00000092841,ENSG00000196531,ENSG00000105640,ENSG00000162244,ENSG00000156482,ENSG00000122406,ENSG00000140319
	CD8MITO	Regulon 6	CPEB1	0.246021	1	ACTG1,ARPC2,BTF3,CD52,CFL1,CREM,GAPDH,HNRNPA1,IL32,MYL12A,MYL6,NACA,NPM1,PFDN5,RPL11,RPL14,RPL18A,RPL29,RPL5,RPLP0,RPS23,SRGN,SRP14,UBA52	ENSG00000184009,ENSG00000163466,ENSG00000145741,ENSG00000169442,ENSG00000172757,ENSG00000095794,ENSG00000111640,ENSG00000135486,ENSG00000008517,ENSG00000101608,ENSG00000092841,ENSG00000196531,ENSG00000181163,ENSG00000123349,ENSG00000142676,ENSG00000188846,ENSG00000105640,ENSG00000162244,ENSG00000122406,ENSG00000089157,ENSG00000186468,ENSG00000122862,ENSG00000140319,ENSG00000221983
	CD8MITO	Regulon 7	RXRA	0.245654	1	ARPC2,BTF3,CD3D,CFL1,GAPDH,HNRNPA1,IL32,MYL12A,NACA,OST4,RPL14,RPL5,RPL8,RPS23,RPS5,SRP14	ENSG00000163466,ENSG00000145741,ENSG00000167286,ENSG00000172757,ENSG00000111640,ENSG00000135486,ENSG00000008517,ENSG00000101608,ENSG00000196531,ENSG00000228474,ENSG00000188846,ENSG00000122406,ENSG00000161016,ENSG00000186468,ENSG00000083845,ENSG00000140319
	CD8MITO	Regulon 8	E2F6	0.245653	1	ARPC2,BTF3,CFL1,HNRNPA1,IL32,MYL12A,NACA,NPM1,OST4,RPL29,RPL36AL,RPL5,RPL8,RPS5,SRP14,TPT1,UBA52	ENSG00000163466,ENSG00000145741,ENSG00000172757,ENSG00000135486,ENSG00000008517,ENSG00000101608,ENSG00000196531,ENSG00000181163,ENSG00000228474,ENSG00000162244,ENSG00000165502,ENSG00000122406,ENSG00000161016,ENSG00000083845,ENSG00000140319,ENSG00000133112,ENSG00000221983
	CD8MITO	Regulon 9	ZN770	0.245254	1	ARPC2,BTF3,CD3D,CD52,CFL1,GAPDH,HNRNPA1,MYL12A,MYL6,NACA,NPM1,OST4,RPL14,RPL18A,RPL29,RPL30,RPL36AL,RPL5,RPL8,RPL9,RPS24,RPS5,SRP14,UBA52	ENSG00000163466,ENSG00000145741,ENSG00000167286,ENSG00000169442,ENSG00000172757,ENSG00000111640,ENSG00000135486,ENSG00000101608,ENSG00000092841,ENSG00000196531,ENSG00000181163,ENSG00000228474,ENSG00000188846,ENSG00000105640,ENSG00000162244,ENSG00000156482,ENSG00000165502,ENSG00000122406,ENSG00000161016,ENSG00000163682,ENSG00000138326,ENSG00000083845,ENSG00000140319,ENSG00000221983
	CD8MITO	Regulon 10	ZN263	0.244367	1	ARPC2,BTF3,CFL1,HNRNPA1,IL32,MYL12A,NACA,OST4,RPL8,RPS5,SRP14,TPT1	ENSG00000163466,ENSG00000145741,ENSG00000172757,ENSG00000135486,ENSG00000008517,ENSG00000101608,ENSG00000196531,ENSG00000228474,ENSG00000161016,ENSG00000083845,ENSG00000140319,ENSG00000133112
	CD8MITO	Regulon 11	IRF3	0.243991	1	ARPC2,CD3D,IL32,MYL12A,NACA,OST4,RPL36AL,SRP14	ENSG00000163466,ENSG00000167286,ENSG00000008517,ENSG00000101608,ENSG00000196531,ENSG00000228474,ENSG00000165502,ENSG00000140319
	CD8MITO	Regulon 12	SP3	0.24392	1	ACTG1,ARPC2,CFL1,CREM,CYBA,GAPDH,GZMA,HNRNPA1,IL32,MYL12A,NACA,OST4,PFN1,RPL36AL,SRP14	ENSG00000184009,ENSG00000163466,ENSG00000172757,ENSG00000095794,ENSG00000051523,ENSG00000111640,ENSG00000145649,ENSG00000135486,ENSG00000008517,ENSG00000101608,ENSG00000196531,ENSG00000228474,ENSG00000108518,ENSG00000165502,ENSG00000140319
	CD8MITO	Regulon 13	ZFX	0.243668	1	ACTG1,ARPC2,BTF3,CD3D,CD52,CFL1,CYBA,FAU,GAPDH,NACA,OST4,RPL38,RPL5,RPL8,RPS21,RPS5,SH3BGRL3,SRP14,SRSF7,UBC,UQCRB	ENSG00000184009,ENSG00000163466,ENSG00000145741,ENSG00000167286,ENSG00000169442,ENSG00000172757,ENSG00000051523,ENSG00000149806,ENSG00000111640,ENSG00000196531,ENSG00000228474,ENSG00000172809,ENSG00000122406,ENSG00000161016,ENSG00000171858,ENSG00000083845,ENSG00000142669,ENSG00000140319,ENSG00000115875,ENSG00000150991,ENSG00000156467
	CD8MITO	Regulon 14	SMAD3	0.242847	1	CD52,CYBA,RGS1,RPS5,SRP14	ENSG00000169442,ENSG00000051523,ENSG00000090104,ENSG00000083845,ENSG00000140319
	CD8MITO	Regulon 15	PITX2	0.242333	1	CD3D,CFL1,RPL14,SRP14,UBA52	ENSG00000167286,ENSG00000172757,ENSG00000188846,ENSG00000140319,ENSG00000221983
	CD8MITO	Regulon 16	KLF12	0.242079	1	ACTB,ACTG1,ARPC2,CFL1,SH3BGRL3,SRP14	ENSG00000075624,ENSG00000184009,ENSG00000163466,ENSG00000172757,ENSG00000142669,ENSG00000140319
	CD8MITO	Regulon 17	KLF14	0.241391	1	ACTG1,ARPC2,CYBA,SH3BGRL3,SRP14,SRSF7,UBC	ENSG00000184009,ENSG00000163466,ENSG00000051523,ENSG00000142669,ENSG00000140319,ENSG00000115875,ENSG00000150991
	CD8MITO	Regulon 18	ZBTB6	0.241057	1	BTF3,GAPDH,MYL6,RPL5,SRP14	ENSG00000145741,ENSG00000111640,ENSG00000092841,ENSG00000122406,ENSG00000140319
	CD8PROLIF	Regulon 1	VEZF1	0.230013	0.7854	CHCHD2,COMMD6,COTL1,COX4I1,COX6B1,LAPTM5,PTPRCAP,RPS10,S100A6,TPI1,VIM	ENSG00000106153,ENSG00000188243,ENSG00000103187,ENSG00000131143,ENSG00000126267,ENSG00000162511,ENSG00000213402,ENSG00000124614,ENSG00000197956,ENSG00000111669,ENSG00000026025
	CD8PROLIF	Regulon 2	PATZ1	0.228298	1	ARPC3,CD63,CD7,CTSW,DUSP4,GZMB,HCST,MYL12B,NDUFA4,NFKBIA,PPDPF,PTPRCAP,RPS10,S100A10,S100A4,S100A6,UBL5	ENSG00000111229,ENSG00000135404,ENSG00000173762,ENSG00000172543,ENSG00000120875,ENSG00000100453,ENSG00000126264,ENSG00000118680,ENSG00000189043,ENSG00000100906,ENSG00000125534,ENSG00000213402,ENSG00000124614,ENSG00000197747,ENSG00000196154,ENSG00000197956,ENSG00000198258
	CD8PROLIF	Regulon 3	ZN770	0.227439	1	ALDOA,ARPC3,CD63,CD7,CD8A,CHCHD2,CKLF,COX7C,CST7,CTSW,CYCS,DUSP4,EVL,GMFG,GZMB,GZMH,HCST,HINT1,HMGB1,HSPB1,HSPH1,MYL12B,PPDPF,PTPRCAP,RPL23,RPS10,S100A10,S100A11,S100A4,S100A6,SAMSN1,SUB1,SUMO2,TPI1,TRMT112,VIM	ENSG00000149925,ENSG00000111229,ENSG00000135404,ENSG00000173762,ENSG00000153563,ENSG00000106153,ENSG00000217555,ENSG00000127184,ENSG00000077984,ENSG00000172543,ENSG00000172115,ENSG00000120875,ENSG00000196405,ENSG00000130755,ENSG00000100453,ENSG00000100450,ENSG00000126264,ENSG00000169567,ENSG00000189403,ENSG00000106211,ENSG00000120694,ENSG00000118680,ENSG00000125534,ENSG00000213402,ENSG00000125691…
	CD8PROLIF	Regulon 4	BPTF	0.227079	1	ARPC3,COX7C,CTSW,GZMB,HCST,HMGB1,PTPRCAP,S100A4,SNRPG	ENSG00000111229,ENSG00000127184,ENSG00000172543,ENSG00000100453,ENSG00000126264,ENSG00000189403,ENSG00000213402,ENSG00000196154,ENSG00000143977
	CD8PROLIF	Regulon 5	NFAT5	0.227068	1	CD63,CD7,CTSW,DUSP4,GZMB,ID2,PARK7,S100A4,S100A6	ENSG00000135404,ENSG00000173762,ENSG00000172543,ENSG00000120875,ENSG00000100453,ENSG00000115738,ENSG00000116288,ENSG00000196154,ENSG00000197956
	CD8PROLIF	Regulon 6	SPIB	0.225589	1	CD63,GZMB,HCST,PSMA7,PTPRCAP,RBM8A,RPS10,S100A4,S100A6,SUB1	ENSG00000135404,ENSG00000100453,ENSG00000126264,ENSG00000101182,ENSG00000213402,ENSG00000265241,ENSG00000124614,ENSG00000196154,ENSG00000197956,ENSG00000113387
	CD8PROLIF	Regulon 7	RARB	0.225248	1	ARPC3,CD63,CD7,GZMB,MYL12B,PTPRCAP,S100A4,S100A6	ENSG00000111229,ENSG00000135404,ENSG00000173762,ENSG00000100453,ENSG00000118680,ENSG00000213402,ENSG00000196154,ENSG00000197956
	CD8PROLIF	Regulon 8	PRDM6	0.224512	1	CD63,CTSW,GZMB,S100A11,S100A4	ENSG00000135404,ENSG00000172543,ENSG00000100453,ENSG00000163191,ENSG00000196154
	CD8PROLIF	Regulon 9	ZN263	0.224138	1	CHCHD2,COX6A1,COX7C,HCST,HMGB1,HSPA5,PTPRCAP,RBM8A,RPL23,RPS10,S100A6,SUB1	ENSG00000106153,ENSG00000111775,ENSG00000127184,ENSG00000126264,ENSG00000189403,ENSG00000044574,ENSG00000213402,ENSG00000265241,ENSG00000125691,ENSG00000124614,ENSG00000197956,ENSG00000113387
	CD8PROLIF	Regulon 10	E2F7	0.224056	1	CD63,CD7,CHCHD2,COX7C,CTSW,MYL12B,NFKBIA,PTPRCAP,RPS10,RPSA,S100A4,S100A6	ENSG00000135404,ENSG00000173762,ENSG00000106153,ENSG00000127184,ENSG00000172543,ENSG00000118680,ENSG00000100906,ENSG00000213402,ENSG00000124614,ENSG00000168028,ENSG00000196154,ENSG00000197956
	CD8PROLIF	Regulon 11	MAZ	0.223713	1	CTSW,GZMB,NDUFA4,PNRC1,PTPRCAP,RPS10,S100A4,S100A6,SUB1,VIM	ENSG00000172543,ENSG00000100453,ENSG00000189043,ENSG00000146278,ENSG00000213402,ENSG00000124614,ENSG00000196154,ENSG00000197956,ENSG00000113387,ENSG00000026025
	CD8PROLIF	Regulon 12	ZN586	0.223504	1	ARPC3,CD63,COX7C,CTSW,GZMH,S100A4,YBX1	ENSG00000111229,ENSG00000135404,ENSG00000127184,ENSG00000172543,ENSG00000100450,ENSG00000196154,ENSG00000065978
	CD8PROLIF	Regulon 13	TAL1	0.223299	1	CD63,COX7C,CTSW,GZMB,PTPRCAP,RPS10,RPSA,S100A4,S100A6	ENSG00000135404,ENSG00000127184,ENSG00000172543,ENSG00000100453,ENSG00000213402,ENSG00000124614,ENSG00000168028,ENSG00000196154,ENSG00000197956
	CD8PROLIF	Regulon 14	WT1	0.223299	1	CHCHD2,HCST,PTPRCAP,RBM8A,RPS10,RPS4Y1,S100A4,S100A6,SAMSN1,SUB1,UBL5	ENSG00000106153,ENSG00000126264,ENSG00000213402,ENSG00000265241,ENSG00000124614,ENSG00000129824,ENSG00000196154,ENSG00000197956,ENSG00000155307,ENSG00000113387,ENSG00000198258
	CD8PROLIF	Regulon 15	KLF15	0.222508	1	ARPC3,CD63,CD7,COTL1,CTSW,DYNLL1,GZMB,HCST,PDIA3,PTPRCAP,S100A6	ENSG00000111229,ENSG00000135404,ENSG00000173762,ENSG00000103187,ENSG00000172543,ENSG00000088986,ENSG00000100453,ENSG00000126264,ENSG00000167004,ENSG00000213402,ENSG00000197956
	CD8PROLIF	Regulon 16	ETS2	0.22238	1	CHCHD2,COX7C,CTSW,CYCS,HCST,PPDPF,PTPRCAP,RPL23,S100A4,SUB1,SUMO2	ENSG00000106153,ENSG00000127184,ENSG00000172543,ENSG00000172115,ENSG00000126264,ENSG00000125534,ENSG00000213402,ENSG00000125691,ENSG00000196154,ENSG00000113387,ENSG00000188612
	CD8PROLIF	Regulon 17	TBX1	0.220232	1	ARPC3,CD63,CD7,CD8A,COMMD6,CTSW,EVL,GZMB,GZMH,HCST,IFITM2,MYL12B,PTPRCAP,RPS10,S100A4,S100A6,SAMSN1,SUB1	ENSG00000111229,ENSG00000135404,ENSG00000173762,ENSG00000153563,ENSG00000188243,ENSG00000172543,ENSG00000196405,ENSG00000100453,ENSG00000100450,ENSG00000126264,ENSG00000185201,ENSG00000118680,ENSG00000213402,ENSG00000124614,ENSG00000196154,ENSG00000197956,ENSG00000155307,ENSG00000113387
	CD8PROLIF	Regulon 18	SP2	0.217989	1	COMMD6,COX6B1,CTSW,GZMB,GZMH,HCST,IFITM2,MYL12B,PTPRCAP,S100A4,S100A6,SUB1	ENSG00000188243,ENSG00000126267,ENSG00000172543,ENSG00000100453,ENSG00000100450,ENSG00000126264,ENSG00000185201,ENSG00000118680,ENSG00000213402,ENSG00000196154,ENSG00000197956,ENSG00000113387
	CD8PROLIF	Regulon 19	PITX2	0.217825	1	ARPC3,CTSW,HCST,MYL12B,S100A10	ENSG00000111229,ENSG00000172543,ENSG00000126264,ENSG00000118680,ENSG00000197747
	CD8PROLIF	Regulon 20	CPEB1	0.217211	1	ARPC3,CHCHD2,CST7,CTSW,CYCS,EVL,HCST,RPL23,RPS10,SAMSN1,SUB1	ENSG00000111229,ENSG00000106153,ENSG00000077984,ENSG00000172543,ENSG00000172115,ENSG00000196405,ENSG00000126264,ENSG00000125691,ENSG00000124614,ENSG00000155307,ENSG00000113387
	CD8PROLIF	Regulon 21	KLF12	0.215924	1	HMGB2,HSPB1,HSPD1,HSPH1,PMAIP1,RGS2	ENSG00000164104,ENSG00000106211,ENSG00000144381,ENSG00000120694,ENSG00000141682,ENSG00000116741
	CD8PROLIF	Regulon 22	KLF6	0.196222	1	MALAT1,RPL13A,RPL3,RPL34,RPL41,RPS14,RPS28,RPS29,TMSB4X	ENSG00000251562,ENSG00000142541,ENSG00000100316,ENSG00000109475,ENSG00000229117,ENSG00000164587,ENSG00000233927,ENSG00000213741,ENSG00000205542
	CD8RPL	Regulon 1	ZN770	0.256549	1	ARPC2,BTF3,CD3D,MYL12A,MYL6,NACA,NPM1,OST4,RPL18A,RPL29,RPL30,RPL37,RPL5,RPL8,RPS12,RPS5,RPS7,RPS8,SH3BGRL3,SRP14,UBA52	ENSG00000163466,ENSG00000145741,ENSG00000167286,ENSG00000101608,ENSG00000092841,ENSG00000196531,ENSG00000181163,ENSG00000228474,ENSG00000105640,ENSG00000162244,ENSG00000156482,ENSG00000145592,ENSG00000122406,ENSG00000161016,ENSG00000112306,ENSG00000083845,ENSG00000171863,ENSG00000142937,ENSG00000142669,ENSG00000140319,ENSG00000221983
	CD8RPL	Regulon 2	ZN148	0.256339	1	ACTG1,ARPC2,BTF3,CD52,NACA,NPM1,OST4,RPL24,RPL36,RPL5,RPL8,RPS21,RPS5,UBA52	ENSG00000184009,ENSG00000163466,ENSG00000145741,ENSG00000169442,ENSG00000196531,ENSG00000181163,ENSG00000228474,ENSG00000114391,ENSG00000130255,ENSG00000122406,ENSG00000161016,ENSG00000171858,ENSG00000083845,ENSG00000221983
	CD8RPL	Regulon 3	SRBP2	0.253388	1	ACTG1,ARPC2,BTF3,GAPDH,HNRNPA1,MYL12A,NACA,OST4,RPL5,RPS3A,RPS5	ENSG00000184009,ENSG00000163466,ENSG00000145741,ENSG00000111640,ENSG00000135486,ENSG00000101608,ENSG00000196531,ENSG00000228474,ENSG00000122406,ENSG00000145425,ENSG00000083845
	CD8RPL	Regulon 4	ZN263	0.252574	1	ARPC2,BTF3,CFL1,GAPDH,MYL12A,NACA,OST4,RPL11,RPL5,RPL8	ENSG00000163466,ENSG00000145741,ENSG00000172757,ENSG00000111640,ENSG00000101608,ENSG00000196531,ENSG00000228474,ENSG00000142676,ENSG00000122406,ENSG00000161016
	CD8RPL	Regulon 5	PATZ1	0.250035	1	ACTG1,ARPC2,BTF3,CD3D,CFL1,DUSP2,GAPDH,GZMA,MYL12A,NACA,NKG7,OST4,RPL14,RPL5,RPS16,RPS21,RPS5,SRP14,SRSF7	ENSG00000184009,ENSG00000163466,ENSG00000145741,ENSG00000167286,ENSG00000172757,ENSG00000158050,ENSG00000111640,ENSG00000145649,ENSG00000101608,ENSG00000196531,ENSG00000105374,ENSG00000228474,ENSG00000188846,ENSG00000122406,ENSG00000105193,ENSG00000171858,ENSG00000083845,ENSG00000140319,ENSG00000115875
	CD8RPL	Regulon 6	CPEB1	0.249739	1	ARPC2,CD52,CFL1,GZMA,HERPUD1,HNRNPA1,IL32,MYL12A,NACA,NPM1,OAZ1,RPL14,RPL29,RPL5,RPS24,RPS8,SRP14,UBA52	ENSG00000163466,ENSG00000169442,ENSG00000172757,ENSG00000145649,ENSG00000051108,ENSG00000135486,ENSG00000008517,ENSG00000101608,ENSG00000196531,ENSG00000181163,ENSG00000104904,ENSG00000188846,ENSG00000162244,ENSG00000122406,ENSG00000138326,ENSG00000142937,ENSG00000140319,ENSG00000221983
	CD8RPL	Regulon 7	VEZF1	0.248014	1	ACTG1,ARPC2,BTF3,CD52,GAPDH,GZMA,HERPUD1,HNRNPA1,IL32,OAZ1,RPL36AL,SRP14,SRSF7	ENSG00000184009,ENSG00000163466,ENSG00000145741,ENSG00000169442,ENSG00000111640,ENSG00000145649,ENSG00000051108,ENSG00000135486,ENSG00000008517,ENSG00000104904,ENSG00000165502,ENSG00000140319,ENSG00000115875
	CD8RPL	Regulon 8	ZBT17	0.247671	1	ARPC2,BTF3,CD52,GZMA,IL32,NACA,OST4,SRSF7	ENSG00000163466,ENSG00000145741,ENSG00000169442,ENSG00000145649,ENSG00000008517,ENSG00000196531,ENSG00000228474,ENSG00000115875
	CD8RPL	Regulon 9	SP3	0.247341	1	ACTG1,ARPC2,CFL1,CREM,CYBA,GAPDH,GZMA,IL32,MYL12A,OST4,PFN1,RPL36AL,SRP14	ENSG00000184009,ENSG00000163466,ENSG00000172757,ENSG00000095794,ENSG00000051523,ENSG00000111640,ENSG00000145649,ENSG00000008517,ENSG00000101608,ENSG00000228474,ENSG00000108518,ENSG00000165502,ENSG00000140319
	CD8RPL	Regulon 10	TAF1	0.247019	1	ACTG1,ARPC2,BTF3,CD52,CFL1,GAPDH,GZMA,HERPUD1,HNRNPA1,IL32,MYL12A,MYL6,OAZ1,RPL36AL,SRP14,SRSF7,UBA52	ENSG00000184009,ENSG00000163466,ENSG00000145741,ENSG00000169442,ENSG00000172757,ENSG00000111640,ENSG00000145649,ENSG00000051108,ENSG00000135486,ENSG00000008517,ENSG00000101608,ENSG00000092841,ENSG00000104904,ENSG00000165502,ENSG00000140319,ENSG00000115875,ENSG00000221983
	CD8RPL	Regulon 11	SP1	0.246174	1	ACTG1,BTF3,CFL1,DNAJB1,GAPDH,GZMA,HSP90AA1,HSP90AB1,HSPA8,HSPE1,JUNB,MYL12A,NACA,OST4,RPL5,RPS21,RPS5,SRP14,SRSF7,UBA52,UQCRB	ENSG00000184009,ENSG00000145741,ENSG00000172757,ENSG00000132002,ENSG00000111640,ENSG00000145649,ENSG00000080824,ENSG00000096384,ENSG00000109971,ENSG00000115541,ENSG00000171223,ENSG00000101608,ENSG00000196531,ENSG00000228474,ENSG00000122406,ENSG00000171858,ENSG00000083845,ENSG00000140319,ENSG00000115875,ENSG00000221983,ENSG00000156467
	CD8RPL	Regulon 12	KLF14	0.246029	1	ACTG1,ARPC2,CYBA,SH3BGRL3,SRP14,SRSF7,UBC	ENSG00000184009,ENSG00000163466,ENSG00000051523,ENSG00000142669,ENSG00000140319,ENSG00000115875,ENSG00000150991
	CD8RPL	Regulon 13	SMAD3	0.24597	1	ACTG1,ARPC2,BTF3,CD52,CD69,CFL1,GAPDH,HNRNPA1,JUN,OST4,SRP14,SRSF7	ENSG00000184009,ENSG00000163466,ENSG00000145741,ENSG00000169442,ENSG00000110848,ENSG00000172757,ENSG00000111640,ENSG00000135486,ENSG00000177606,ENSG00000228474,ENSG00000140319,ENSG00000115875
	CD8RPL	Regulon 14	STAT1	0.240341	1	ARPC2,BTF3,CD69,GZMA,MYL12A,MYL6,SRP14,SRSF7	ENSG00000163466,ENSG00000145741,ENSG00000110848,ENSG00000145649,ENSG00000101608,ENSG00000092841,ENSG00000140319,ENSG00000115875
	CD8XCL	Regulon 1	TBX1	0.301569	0.0185	CD63,CD7,CTSW,GZMB,HINT1,MYL12B,PTPRCAP,RPS10,S100A4,S100A6,SUB1,TPI1,VIM	ENSG00000135404,ENSG00000173762,ENSG00000172543,ENSG00000100453,ENSG00000169567,ENSG00000118680,ENSG00000213402,ENSG00000124614,ENSG00000196154,ENSG00000197956,ENSG00000113387,ENSG00000111669,ENSG00000026025
	CD8XCL	Regulon 2	ZN770	0.301118	0.0185	CD63,CD7,CTSW,GZMB,HINT1,MYL12B,PTPRCAP,RPS10,S100A11,S100A4,S100A6,SUB1,TPI1,VIM	ENSG00000135404,ENSG00000173762,ENSG00000172543,ENSG00000100453,ENSG00000169567,ENSG00000118680,ENSG00000213402,ENSG00000124614,ENSG00000163191,ENSG00000196154,ENSG00000197956,ENSG00000113387,ENSG00000111669,ENSG00000026025
	CD8XCL	Regulon 3	VEZF1	0.30026	0.0195	ALOX5AP,CD63,CD7,CTSW,DUSP4,GZMB,NDUFS5,PTPRCAP,RPS10,S100A4,S100A6,SUB1,YPEL5	ENSG00000132965,ENSG00000135404,ENSG00000173762,ENSG00000172543,ENSG00000120875,ENSG00000100453,ENSG00000168653,ENSG00000213402,ENSG00000124614,ENSG00000196154,ENSG00000197956,ENSG00000113387,ENSG00000119801
	CD8XCL	Regulon 4	PRDM6	0.295205	0.0205	CD63,CTSW,GZMB,S100A11,S100A4	ENSG00000135404,ENSG00000172543,ENSG00000100453,ENSG00000163191,ENSG00000196154
	CD8XCL	Regulon 5	AP2D	0.280592	0.2425	ARPC3,DUSP4,NDUFA4,PPDPF,S100A6	ENSG00000111229,ENSG00000120875,ENSG00000189043,ENSG00000125534,ENSG00000197956

## Sheet: Supplementary Table 6
	Supplementary Table 6 Regulons and their target genes in chemotherapy groups of different CD4+ T cell subtypes in normal bladder samples
	Cell type	Regulons	TF name	Rss	Rss pval	Gene symbol	Gene id
	CD4CM	Regulon 1	SP1	0.58548	0	ANKRD12,HNRNPA0,HSPE1,PGK1,RNASET2,SERP1,YPEL5,ADAMTSL4-AS1,CD37,CNOT6L,EIF4A3,GSPT1,ID2,IER2,MCL1,NCL,RAN,SRSF2,SSR2	ENSG00000101745,ENSG00000177733,ENSG00000115541,ENSG00000102144,ENSG00000026297,ENSG00000120742,ENSG00000119801,ENSG00000143384,ENSG00000104894,ENSG00000138767,ENSG00000141543,ENSG00000103342,ENSG00000115738,ENSG00000160888,ENSG00000115053,ENSG00000132341,ENSG00000161547,ENSG00000163479
	CD4CM	Regulon 2	ZN148	0.574523	0.006	CCR7,EIF3F,RNASET2,CD37,IER2,NCL	ENSG00000126353,ENSG00000175390,ENSG00000026297,ENSG00000104894,ENSG00000160888,ENSG00000115053
	CD4CM	Regulon 3	ZN770	0.568521	0.012	DNAJB9,YPEL5,ZFAS1,ATP6V1G1,CCNL1,COX6B1,EDF1,HNRNPDL,MT2A,RAN,SRSF2,TMBIM6	ENSG00000128590,ENSG00000119801,ENSG00000177410,ENSG00000136888,ENSG00000163660,ENSG00000126267,ENSG00000107223,ENSG00000152795,ENSG00000125148,ENSG00000132341,ENSG00000161547,ENSG00000139644
	CD4CM	Regulon 4	KLF5	0.568345	0.013	EIF3F,GPR183,RNASET2,SERP1,BIRC3,NDUFA13,PTPRCAP,TMBIM6	ENSG00000175390,ENSG00000169508,ENSG00000026297,ENSG00000120742,ENSG00000023445,ENSG00000186010,ENSG00000213402,ENSG00000139644
	CD4CM	Regulon 5	SP2	0.564246	0.0305	DNAJB9,YPEL5,ADAMTSL4-AS1,ATP6V1G1,CCNL1,DNAJB1,EIF4A3,MCL1,RAN,TMBIM6	ENSG00000128590,ENSG00000119801,ENSG00000143384,ENSG00000136888,ENSG00000163660,ENSG00000132002,ENSG00000141543,ENSG00000132341,ENSG00000139644
	CD4MITO	Regulon 1	ZFX	0.392442	0.0112	MALAT1,RPL13,RPLP2,RPS15,RPS19,RPS27,RPL10,RPL13A,RPL32,RPL35A,RPS15A,RPS6	ENSG00000251562,ENSG00000167526,ENSG00000177600,ENSG00000115268,ENSG00000105372,ENSG00000177954,ENSG00000147403,ENSG00000142541,ENSG00000144713,ENSG00000182899,ENSG00000134419,ENSG00000137154
	CD4MITO	Regulon 2	SP1	0.385395	0.0336	MALAT1,RPL13,RPLP2,RPS19,RPS27,DUSP1,HSP90AA1,RPL10,RPL13A,RPL18A,RPL32,RPL7,RPS12,RPS14,RPS2,RPS29,RPS4X,RPS6	ENSG00000251562,ENSG00000167526,ENSG00000177600,ENSG00000105372,ENSG00000177954,ENSG00000120129,ENSG00000080824,ENSG00000147403,ENSG00000142541,ENSG00000105640,ENSG00000144713,ENSG00000147604,ENSG00000112306,ENSG00000164587,ENSG00000140988,ENSG00000213741,ENSG00000198034,ENSG00000137154
	CD4MITO	Regulon 3	PAX5	0.376192	0.1264	RPL13,RPS15,RPS27,RPL13A,RPL32,RPL35A,RPS15A,RPS6	ENSG00000167526,ENSG00000115268,ENSG00000177954,ENSG00000142541,ENSG00000144713,ENSG00000182899,ENSG00000134419,ENSG00000137154
	CD4MITO	Regulon 4	ZN467	0.374571	0.1344	RPL34,RPS19,RPS27,RPL10,RPL12,RPL13A,RPL18A,RPL21,RPL32,RPS21	ENSG00000109475,ENSG00000105372,ENSG00000177954,ENSG00000147403,ENSG00000197958,ENSG00000142541,ENSG00000105640,ENSG00000122026,ENSG00000144713,ENSG00000171858
	CD4MITO	Regulon 5	PITX2	0.370543	0.1984	RPL13,RPL34,RPS19,RPS27,RPL10,RPL11,RPL13A,RPL18A,RPL19,RPL27A,RPL32,RPL35A,RPL9,RPS14,RPS15A,RPS29,RPS3A,RPS6	ENSG00000167526,ENSG00000109475,ENSG00000105372,ENSG00000177954,ENSG00000147403,ENSG00000142676,ENSG00000142541,ENSG00000105640,ENSG00000108298,ENSG00000166441,ENSG00000144713,ENSG00000182899,ENSG00000163682,ENSG00000164587,ENSG00000134419,ENSG00000213741,ENSG00000145425,ENSG00000137154
	CD4MITO	Regulon 6	IRF1	0.368356	0.2448	RPL13,RPL34,RPS19,RPS27,RPL10,RPL18A,RPL21,RPL30,RPL32,RPL35A,RPS15A,RPS29,RPS3A,RPS6	ENSG00000167526,ENSG00000109475,ENSG00000105372,ENSG00000177954,ENSG00000147403,ENSG00000105640,ENSG00000122026,ENSG00000156482,ENSG00000144713,ENSG00000182899,ENSG00000134419,ENSG00000213741,ENSG00000145425,ENSG00000137154
	CD4MITO	Regulon 7	ZN770	0.362691	0.4912	MALAT1,RPL13,RPL34,RPL36,RPLP2,RPS19,RPS27,GMFG,HSP90AB1,NDUFS5,RPL10,RPL11,RPL12,RPL13A,RPL18A,RPL19,RPL21,RPL23A,RPL3,RPL30,RPL31,RPL32,RPL35A,RPL6,RPL7,RPS12,RPS14,RPS15A,RPS20,RPS21,RPS29,RPS3A,RPS4X,RPS6,SAMSN1,TMSB4X	ENSG00000251562,ENSG00000167526,ENSG00000109475,ENSG00000130255,ENSG00000177600,ENSG00000105372,ENSG00000177954,ENSG00000130755,ENSG00000096384,ENSG00000168653,ENSG00000147403,ENSG00000142676,ENSG00000197958,ENSG00000142541,ENSG00000105640,ENSG00000108298,ENSG00000122026,ENSG00000198242,ENSG00000100316,ENSG00000156482,ENSG00000071082,ENSG00000144713,ENSG00000182899,ENSG00000089009,ENSG00000147604…
	CD4MITO	Regulon 8	MAZ	0.338397	1	RPS19,RPS27,CYTIP,DNAJA1,DUSP1,DYNLL1,HSP90AB1,HSPA5,RGCC,RPL13A,RPL32,RPS29,RPS3,UBE2D3,VIM,YWHAB	ENSG00000105372,ENSG00000177954,ENSG00000115165,ENSG00000086061,ENSG00000120129,ENSG00000088986,ENSG00000096384,ENSG00000044574,ENSG00000102760,ENSG00000142541,ENSG00000144713,ENSG00000213741,ENSG00000149273,ENSG00000109332,ENSG00000026025,ENSG00000166913
	CD4MITO	Regulon 9	CPEB1	0.327564	1	MALAT1,RPL13,RPS19,RPS27,ANXA1,CALM2,CCNI,CD74,CNBP,COX6C,COX7A2,COX7C,CYTIP,EIF3E,EIF3H,FAM177A1,LDHB,LEPROTL1,MYL12A,MYL12B,NDUFS5,RPL11,RPL18A,RPL19,RPL30,RPL32,RPS15A,RPS29,VIM,YWHAB	ENSG00000251562,ENSG00000167526,ENSG00000105372,ENSG00000177954,ENSG00000135046,ENSG00000143933,ENSG00000118816,ENSG00000019582,ENSG00000169714,ENSG00000164919,ENSG00000112695,ENSG00000127184,ENSG00000115165,ENSG00000104408,ENSG00000147677,ENSG00000151327,ENSG00000111716,ENSG00000104660,ENSG00000101608,ENSG00000118680,ENSG00000168653,ENSG00000142676,ENSG00000105640,ENSG00000108298,ENSG00000156482…
	CD4IL2RAHI	Regulon 1	CPEB1	0.325749	0.0408	ARPC1B,APRT,ARPC3,ATP6V0E1,ATP6V1G1,COX6A1,COX6B1,NOP58,PAIP2,SSR2	ENSG00000130429,ENSG00000198931,ENSG00000111229,ENSG00000113732,ENSG00000136888,ENSG00000111775,ENSG00000126267,ENSG00000055044,ENSG00000120727,ENSG00000163479
	CD4IL2RAHI	Regulon 2	AP2D	0.321702	0.0687	ARPC1B,ARPC3,COX6A1,COX6B1,HNRNPA2B1,PTPRCAP,RAN,TMEM59	ENSG00000130429,ENSG00000111229,ENSG00000111775,ENSG00000126267,ENSG00000122566,ENSG00000213402,ENSG00000132341,ENSG00000116209
	CD4IL2RAHI	Regulon 3	ZN770	0.320888	0.0753	APRT,ARPC3,ATP6V0E1,ATP6V1G1,CORO1A,GSPT1,NDUFA4,NOP58,PAIP2,SRSF2,SSR2,TMEM59,UBE2B	ENSG00000198931,ENSG00000111229,ENSG00000113732,ENSG00000136888,ENSG00000102879,ENSG00000103342,ENSG00000189043,ENSG00000055044,ENSG00000120727,ENSG00000161547,ENSG00000163479,ENSG00000116209,ENSG00000119048
	CD4TH17	Regulon 1	ZN770	0.315868	0.0412	APRT,ARPC1B,ARPC3,CD53,COTL1,COX6A1,COX6B1,ELF1,HNRNPA2B1,PTPRCAP,RAN,SPOCK2,SUMO2,TMEM59	ENSG00000198931,ENSG00000130429,ENSG00000111229,ENSG00000143119,ENSG00000103187,ENSG00000111775,ENSG00000126267,ENSG00000120690,ENSG00000122566,ENSG00000213402,ENSG00000132341,ENSG00000107742,ENSG00000188612,ENSG00000116209
	CD4TH17	Regulon 2	AP2D	0.31116	0.0848	ARPC1B,ARPC3,COX6A1,COX6B1,HNRNPA2B1,PTPRCAP,RAN,TMEM59	ENSG00000130429,ENSG00000111229,ENSG00000111775,ENSG00000126267,ENSG00000122566,ENSG00000213402,ENSG00000132341,ENSG00000116209
	CD4MITO	Regulon 10	PRDM6	0.310561	1	JUNB,MALAT1,RPS27,ARPC2,CCNI,CD74,CHCHD2,COX7A2,CYTIP,DNAJA1,DUSP1,EIF3H,FAM177A1,HSPA5,LAPTM5,LEPROTL1,NDUFS5,RPL35A,SAMSN1,YBX1,YWHAB	ENSG00000171223,ENSG00000251562,ENSG00000177954,ENSG00000163466,ENSG00000118816,ENSG00000019582,ENSG00000106153,ENSG00000112695,ENSG00000115165,ENSG00000086061,ENSG00000120129,ENSG00000147677,ENSG00000151327,ENSG00000044574,ENSG00000162511,ENSG00000104660,ENSG00000168653,ENSG00000182899,ENSG00000155307,ENSG00000065978,ENSG00000166913
	CD4TH17	Regulon 3	MAZ	0.306497	0.1672	ARPC1B,ARPC3,CAPZB,CORO1A,COTL1,MT2A,NDUFA4	ENSG00000130429,ENSG00000111229,ENSG00000077549,ENSG00000102879,ENSG00000103187,ENSG00000125148,ENSG00000189043
	CD4TH17	Regulon 4	SP3	0.302622	0.2812	ARPC1B,ARPC3,CAPZB,COTL1,MT2A,NDUFA4	ENSG00000130429,ENSG00000111229,ENSG00000077549,ENSG00000103187,ENSG00000125148,ENSG00000189043
	CD4MITO	Regulon 11	FOXJ3	0.299768	1	ANXA1,CALM2,CYTIP,DNAJA1,DUSP1,MYL12B,VIM	ENSG00000135046,ENSG00000143933,ENSG00000115165,ENSG00000086061,ENSG00000120129,ENSG00000118680,ENSG00000026025
	CD4MITO	Regulon 12	SP3	0.297556	1	CCNI,COX7A2,IL2RG,NEAT1,POLR2L	ENSG00000118816,ENSG00000112695,ENSG00000147168,ENSG00000245532,ENSG00000177700
	CD4MITO	Regulon 13	HNF6	0.286946	1	ARPC2,CD3E,CD52,EIF3H,FAM177A1,GMFG	ENSG00000163466,ENSG00000198851,ENSG00000169442,ENSG00000147677,ENSG00000151327,ENSG00000130755
	CD4MITO	Regulon 14	ZBT17	0.28387	1	CCNI,COX6C,EIF4A1,HMGB2,HSPA5,IL2RG,MYL12B,PNRC1,S100A6	ENSG00000118816,ENSG00000164919,ENSG00000161960,ENSG00000164104,ENSG00000044574,ENSG00000147168,ENSG00000118680,ENSG00000146278,ENSG00000197956
	CD4MITO	Regulon 15	HXC10	0.280053	1	ANXA1,CALM2,CCNI,CNBP,COX6C,EIF3E,EIF3H,IL2RG,LDHB,MYL12B,RPL39,SAP18	ENSG00000135046,ENSG00000143933,ENSG00000118816,ENSG00000169714,ENSG00000164919,ENSG00000104408,ENSG00000147677,ENSG00000147168,ENSG00000111716,ENSG00000118680,ENSG00000198918,ENSG00000150459
	CD4MITO	Regulon 16	KLF12	0.269091	1	CD74,COX7A2,EIF3E,EIF3H,GAPDH,IL2RG,POLR2L,YBX1	ENSG00000019582,ENSG00000112695,ENSG00000104408,ENSG00000147677,ENSG00000111640,ENSG00000147168,ENSG00000177700,ENSG00000065978
	CD4CXCL13	Regulon 1	SP3	0.25801	0.0344	ARPC1B,ARPC3,CAPZB,COTL1,MT2A,NDUFA4	ENSG00000130429,ENSG00000111229,ENSG00000077549,ENSG00000103187,ENSG00000125148,ENSG00000189043
	CD4CXCL13	Regulon 2	MAZ	0.257577	0.0364	ARPC1B,ARPC3,CAPZB,CORO1A,COTL1,MT2A,NDUFA4	ENSG00000130429,ENSG00000111229,ENSG00000077549,ENSG00000102879,ENSG00000103187,ENSG00000125148,ENSG00000189043
	CD4CXCL13	Regulon 3	ZN341	0.256561	0.0504	ARPC1B,ARPC3,CAPZB,COTL1,MT2A	ENSG00000130429,ENSG00000111229,ENSG00000077549,ENSG00000103187,ENSG00000125148
	CD4CXCL13	Regulon 4	SP2	0.255899	0.0588	ISCU,ARID5B,EDF1,NDUFA4,SERP1	ENSG00000136003,ENSG00000150347,ENSG00000107223,ENSG00000189043,ENSG00000120742
	CD4PROLIF	Regulon 1	SP3	0.185575	1	ARPC1B,ARPC3,CAPZB,COTL1,MT2A,NDUFA4	ENSG00000130429,ENSG00000111229,ENSG00000077549,ENSG00000103187,ENSG00000125148,ENSG00000189043
	CD4PROLIF	Regulon 2	ZN341	0.184019	1	ARPC1B,ARPC3,CAPZB,COTL1,MT2A	ENSG00000130429,ENSG00000111229,ENSG00000077549,ENSG00000103187,ENSG00000125148
	CD4PROLIF	Regulon 3	ZFX	0.182967	1	ARID5B,ARPC1B,ARPC3,COX6A1,COX6B1,DUSP4,HNRNPA2B1,PTPRCAP,RAN,SUMO2,TMEM59	ENSG00000150347,ENSG00000130429,ENSG00000111229,ENSG00000111775,ENSG00000126267,ENSG00000120875,ENSG00000122566,ENSG00000213402,ENSG00000132341,ENSG00000188612,ENSG00000116209
	CD4PROLIF	Regulon 4	SP1	0.177932	1	CAPZB,CORO1A,MALAT1,MT2A,NDUFA4,RPL10,RPL13,RPL13A,RPL18A,RPL32,RPL7,RPLP2,RPS12,RPS14,RPS19,RPS2,RPS27,RPS29,RPS4X,RPS6	ENSG00000077549,ENSG00000102879,ENSG00000251562,ENSG00000125148,ENSG00000189043,ENSG00000147403,ENSG00000167526,ENSG00000142541,ENSG00000105640,ENSG00000144713,ENSG00000147604,ENSG00000177600,ENSG00000112306,ENSG00000164587,ENSG00000105372,ENSG00000140988,ENSG00000177954,ENSG00000213741,ENSG00000198034,ENSG00000137154
	CD4PROLIF	Regulon 5	ZN770	0.177713	1	ARPC1B,ARPC3,COX6A1,COX6B1,HNRNPA2B1,MALAT1,PTPRCAP,RAN,RPL10,RPL11,RPL13,RPL13A,RPL18A,RPL19,RPL21,RPL32,RPL6,RPL7,RPLP2,RPS12,RPS14,RPS15A,RPS19,RPS27,RPS28,RPS29,RPS3,RPS4X,RPS6,TMEM59	ENSG00000130429,ENSG00000111229,ENSG00000111775,ENSG00000126267,ENSG00000122566,ENSG00000251562,ENSG00000213402,ENSG00000132341,ENSG00000147403,ENSG00000142676,ENSG00000167526,ENSG00000142541,ENSG00000105640,ENSG00000108298,ENSG00000122026,ENSG00000144713,ENSG00000089009,ENSG00000147604,ENSG00000177600,ENSG00000112306,ENSG00000164587,ENSG00000134419,ENSG00000105372,ENSG00000177954,ENSG00000233927…
	CD4PROLIF	Regulon 6	CPEB1	0.176544	1	ARPC1B,COX6A1,RPL11,RPL13,RPL13A,RPL15,RPL18A,RPL19,RPL21,RPL3,RPL32,RPL6,RPS14,RPS15A,RPS19,RPS27,RPS29,RPS4X,RPS6	ENSG00000130429,ENSG00000111775,ENSG00000142676,ENSG00000167526,ENSG00000142541,ENSG00000174748,ENSG00000105640,ENSG00000108298,ENSG00000122026,ENSG00000100316,ENSG00000144713,ENSG00000089009,ENSG00000164587,ENSG00000134419,ENSG00000105372,ENSG00000177954,ENSG00000213741,ENSG00000198034,ENSG00000137154
	CD4PROLIF	Regulon 7	SP2	0.176463	1	MALAT1,RPL10,RPL13,RPL18A,RPL32,RPLP2,RPS19,RPS2,RPS29,RPS4X	ENSG00000251562,ENSG00000147403,ENSG00000167526,ENSG00000105640,ENSG00000144713,ENSG00000177600,ENSG00000105372,ENSG00000140988,ENSG00000213741,ENSG00000198034
	CD4PROLIF	Regulon 8	PAX5	0.17638	1	RPL10,RPL13,RPL13A,RPL32,RPS14,RPS27,RPS29,RPS6	ENSG00000147403,ENSG00000167526,ENSG00000142541,ENSG00000144713,ENSG00000164587,ENSG00000177954,ENSG00000213741,ENSG00000137154
	CD4PROLIF	Regulon 9	PITX2	0.175826	1	RPL10,RPL11,RPL13,RPL13A,RPL18A,RPL19,RPL27A,RPL32,RPL34,RPL35A,RPL9,RPS15A,RPS19,RPS27,RPS29,RPS6	ENSG00000147403,ENSG00000142676,ENSG00000167526,ENSG00000142541,ENSG00000105640,ENSG00000108298,ENSG00000166441,ENSG00000144713,ENSG00000109475,ENSG00000182899,ENSG00000163682,ENSG00000134419,ENSG00000105372,ENSG00000177954,ENSG00000213741,ENSG00000137154
	CD4PROLIF	Regulon 10	ELK4	0.175773	1	RPL10,RPL13,RPL13A,RPL18A,RPL21,RPL27A,RPL32,RPL34,RPL35A,RPL9,RPS19,RPS27,RPS29,RPS6	ENSG00000147403,ENSG00000167526,ENSG00000142541,ENSG00000105640,ENSG00000122026,ENSG00000166441,ENSG00000144713,ENSG00000109475,ENSG00000182899,ENSG00000163682,ENSG00000105372,ENSG00000177954,ENSG00000213741,ENSG00000137154

## Sheet: Supplementary Table 7
	Supplementary Table 7 Regulons and their target genes in chemotherapy groups of different CD8+ T cell subtypes in normal bladder samples
	Cell type	Regulons	TF name	Rss	Rss pval	Gene symbol	Gene id
	CD8FGFBP2	Regulon 1	ZN770	0.472853	0.0007	CD3E,CD3G,CD99,COX6C,GZMB,GZMH,OCIAD2,PTPRCAP,RBM3	ENSG00000198851,ENSG00000160654,ENSG00000002586,ENSG00000164919,ENSG00000100453,ENSG00000100450,ENSG00000145247,ENSG00000213402,ENSG00000102317
	CD8ENTPD1	Regulon 1	BRAC	0.402813	0.003	CD7,SYTL3,MORF4L1,PNRC1,PPDPF	ENSG00000173762,ENSG00000164674,ENSG00000185787,ENSG00000146278,ENSG00000125534
	CD8ENTPD1	Regulon 2	WT1	0.390209	0.0125	CD7,DUSP4,EIF5,HSP90AB1,MORF4L1,PNRC1	ENSG00000173762,ENSG00000120875,ENSG00000100664,ENSG00000096384,ENSG00000185787,ENSG00000146278
	CD8ENTPD1	Regulon 3	SP1	0.376699	0.0745	DUSP4,ETS1,HMGB2,MORF4L1,PPDPF	ENSG00000120875,ENSG00000134954,ENSG00000164104,ENSG00000185787,ENSG00000125534
	CD8ENTPD1	Regulon 4	ZN467	0.370597	0.167	CD8A,GSPT1,MORF4L1,PNRC1,PPDPF,PTPRCAP	ENSG00000153563,ENSG00000103342,ENSG00000185787,ENSG00000146278,ENSG00000125534,ENSG00000213402
	CD8ENTPD1	Regulon 5	ZN770	0.355207	0.8365	CD3E,CD99,GZMH,PTPRCAP,RBM3	ENSG00000198851,ENSG00000002586,ENSG00000100450,ENSG00000213402,ENSG00000102317
	CD8RPL	Regulon 1	ZSC31	0.337672	1	CTSW,DDIT4,MYL12A,S100A4,SLC25A6	ENSG00000172543,ENSG00000168209,ENSG00000101608,ENSG00000196154,ENSG00000169100
	CD8RPL	Regulon 2	WT1	0.335042	1	COX7C,EEF2,OAZ1,RGCC,RPL5,SAP18,SLC25A6,SRSF2,UBC	ENSG00000127184,ENSG00000167658,ENSG00000104904,ENSG00000102760,ENSG00000122406,ENSG00000150459,ENSG00000169100,ENSG00000161547,ENSG00000150991
	CD8RPL	Regulon 3	RARA	0.329661	1	CTSW,HCST,HSPA8,MYL12A,PFN1,SLC25A6	ENSG00000172543,ENSG00000126264,ENSG00000109971,ENSG00000101608,ENSG00000108518,ENSG00000169100
	CD8RPL	Regulon 4	SP1	0.329387	1	COX7C,OAZ1,RGCC,SAP18,SLC25A6,SRSF2,UBC	ENSG00000127184,ENSG00000104904,ENSG00000102760,ENSG00000150459,ENSG00000169100,ENSG00000161547,ENSG00000150991
	CD8RPL	Regulon 5	USF2	0.320267	1	FAM177A1,OAZ1,SAT1,SLC25A6,SRSF2	ENSG00000151327,ENSG00000104904,ENSG00000130066,ENSG00000169100,ENSG00000161547
	CD8RPL	Regulon 6	CPEB1	0.319136	1	HSP90AA1,ID2,LEPROTL1,SRP14,SUB1	ENSG00000080824,ENSG00000115738,ENSG00000104660,ENSG00000140319,ENSG00000113387
	CD8RPL	Regulon 7	ZN263	0.311925	1	HSPA8,RBM39,SAP18,SLC25A6,SRSF2,SUB1	ENSG00000109971,ENSG00000131051,ENSG00000150459,ENSG00000169100,ENSG00000161547,ENSG00000113387
	CD8MITO	Regulon 1	KLF12	0.28324	1	ACTG1,COMMD6,LEPROTL1,MT2A,MYL12A	ENSG00000184009,ENSG00000188243,ENSG00000104660,ENSG00000125148,ENSG00000101608
	CD8MITO	Regulon 2	SP2	0.273029	1	CD74,HSP90AA1,HSPA8,RPL22,SRP14,SRSF2,SUB1	ENSG00000019582,ENSG00000080824,ENSG00000109971,ENSG00000116251,ENSG00000140319,ENSG00000161547,ENSG00000113387
	CD8MITO	Regulon 3	FOXJ3	0.267266	1	FAM177A1,LEPROTL1,RPL41,RPL9,SAP18	ENSG00000151327,ENSG00000104660,ENSG00000229117,ENSG00000163682,ENSG00000150459
	CD8MITO	Regulon 4	ZN770	0.262677	1	ARPC2,CD3D,COMMD6,COX4I1,CST7,CTSW,HCST,HINT1,IFITM2,LEPROTL1,MT2A,RPL36AL,SRP14	ENSG00000163466,ENSG00000167286,ENSG00000188243,ENSG00000131143,ENSG00000077984,ENSG00000172543,ENSG00000126264,ENSG00000169567,ENSG00000185201,ENSG00000104660,ENSG00000125148,ENSG00000165502,ENSG00000140319
	CD8MITO	Regulon 5	PITX2	0.25652	1	CD3D,CD52,FAM177A1,HCST,LEPROTL1,RPL41,RPL9,SAP18	ENSG00000167286,ENSG00000169442,ENSG00000151327,ENSG00000126264,ENSG00000104660,ENSG00000229117,ENSG00000163682,ENSG00000150459
	CD8MITO	Regulon 6	CDX2	0.245457	1	ARPC2,CD3D,CST7,CTSW,HCST,HINT1,RPL36AL	ENSG00000163466,ENSG00000167286,ENSG00000077984,ENSG00000172543,ENSG00000126264,ENSG00000169567,ENSG00000165502
	CD8MITO	Regulon 7	ZFX	0.24101	1	ARPC2,CD3D,CTSW,HINT1,RPL36AL	ENSG00000163466,ENSG00000167286,ENSG00000172543,ENSG00000169567,ENSG00000165502
	CD8MITO	Regulon 8	ZSC31	0.233692	1	CTSW,DDIT4,MYL12A,S100A4,SLC25A6	ENSG00000172543,ENSG00000168209,ENSG00000101608,ENSG00000196154,ENSG00000169100

## Sheet: Supplementary Table 8
	Supplementary Table 8 Regulons and their target genes in chemotherapy groups of different CD4+ T cell subtypes in bladder cancer samples
	Cell type	Regulons	TF name	Rss	Rss pval	Gene symbol	Gene id
	CD4ACTIVATED	Regulons 1	ZN770	0.362091	0	CD69,DUSP1,FOS,JUN,TNFAIP3,ARPC1B,CD37,CD3E,EIF3F,RPL10,RPL11,RPL13,RPL13A,RPL19,RPL22,RPL23A,RPL26,RPL3,RPL31,RPL32,RPL34,RPL35A,RPL36,RPLP2,RPS12,RPS14,RPS19,RPS2,RPS27,RPS27A,RPS28,RPS29,RPS3,RPS6	ENSG00000110848,ENSG00000120129,ENSG00000170345,ENSG00000177606,ENSG00000118503,ENSG00000130429,ENSG00000104894,ENSG00000198851,ENSG00000175390,ENSG00000147403,ENSG00000142676,ENSG00000167526,ENSG00000142541,ENSG00000108298,ENSG00000116251,ENSG00000198242,ENSG00000161970,ENSG00000100316,ENSG00000071082,ENSG00000144713,ENSG00000109475,ENSG00000182899,ENSG00000130255,ENSG00000177600,ENSG00000112306…
	CD4ACTIVATED	Regulons 2	SP3	0.360654	0	DDX3X,DUSP1,TNFAIP3,TUBA1B,RPL10,RPL13,RPL23A,RPL31,RPL32,RPL34,RPLP2,RPS12,RPS14,RPS19,RPS2,RPS27,RPS27A,RPS28,RPS3,RPS6	ENSG00000215301,ENSG00000120129,ENSG00000118503,ENSG00000123416,ENSG00000147403,ENSG00000167526,ENSG00000198242,ENSG00000071082,ENSG00000144713,ENSG00000109475,ENSG00000177600,ENSG00000112306,ENSG00000164587,ENSG00000105372,ENSG00000140988,ENSG00000177954,ENSG00000143947,ENSG00000233927,ENSG00000149273,ENSG00000137154
	CD4ACTIVATED	Regulons 3	ZF64A	0.357912	0	RPL10,RPL13,RPL23A,RPL31,RPL32,RPL34,RPLP2,RPS12,RPS14,RPS19,RPS2,RPS27,RPS27A,RPS28,RPS3,RPS6	ENSG00000147403,ENSG00000167526,ENSG00000198242,ENSG00000071082,ENSG00000144713,ENSG00000109475,ENSG00000177600,ENSG00000112306,ENSG00000164587,ENSG00000105372,ENSG00000140988,ENSG00000177954,ENSG00000143947,ENSG00000233927,ENSG00000149273,ENSG00000137154
	CD4ACTIVATED	Regulons 4	VEZF1	0.289546	1	DUSP1,IDS,TNFAIP3,TUBA1B,ALDOA,ARPC3,COTL1,COX6B1,EIF3F,GMFG,NDUFA1,NDUFA4,PTPRCAP,SPOCK2,SSR2,SUMO2	ENSG00000120129,ENSG00000010404,ENSG00000118503,ENSG00000123416,ENSG00000149925,ENSG00000111229,ENSG00000103187,ENSG00000126267,ENSG00000175390,ENSG00000130755,ENSG00000125356,ENSG00000189043,ENSG00000213402,ENSG00000107742,ENSG00000163479,ENSG00000188612
	CD4ACTIVATED	Regulons 5	NFIC	0.277625	1	ARPC1B,CD37,CD3E,CD53,COTL1,COX6C,EIF3F,RPL22,SPOCK2	ENSG00000130429,ENSG00000104894,ENSG00000198851,ENSG00000143119,ENSG00000103187,ENSG00000164919,ENSG00000175390,ENSG00000116251,ENSG00000107742
	CD4ACTIVATED	Regulons 6	CPEB1	0.276478	1	ARPC1B,CD37,CD3E,CD53,CNBP,COX6B1,COX6C,EIF3F,RPL22,SPOCK2	ENSG00000130429,ENSG00000104894,ENSG00000198851,ENSG00000143119,ENSG00000169714,ENSG00000126267,ENSG00000164919,ENSG00000175390,ENSG00000116251,ENSG00000107742
	CD4ACTIVATED	Regulons 7	ETV6	0.274104	1	CD3E,COTL1,COX6C,RPL22,SPOCK2	ENSG00000198851,ENSG00000103187,ENSG00000164919,ENSG00000116251,ENSG00000107742
	CD4ACTIVATED	Regulons 8	FOXJ3	0.273032	1	CNBP,COX6B1,CYCS,EIF3F,NDUFA1,NDUFA4,SSR2,TMEM59,YWHAB	ENSG00000169714,ENSG00000126267,ENSG00000172115,ENSG00000175390,ENSG00000125356,ENSG00000189043,ENSG00000163479,ENSG00000116209,ENSG00000166913
	CD4ACTIVATED	Regulons 9	ZN263	0.271251	1	ALDOA,ARPC1B,CD37,CD3E,CD53,COTL1,COX6B1,COX6C,EIF3F,GMFG,NDUFA1,NDUFA4,PARK7,PPIA,PTPRCAP,RPL22,SPOCK2,SSR2	ENSG00000149925,ENSG00000130429,ENSG00000104894,ENSG00000198851,ENSG00000143119,ENSG00000103187,ENSG00000126267,ENSG00000164919,ENSG00000175390,ENSG00000130755,ENSG00000125356,ENSG00000189043,ENSG00000116288,ENSG00000196262,ENSG00000213402,ENSG00000116251,ENSG00000107742,ENSG00000163479
	CD4ACTIVATED	Regulons 10	AP2B	0.266291	1	ALDOA,CD37,COX6B1,EIF3F,ENO1,NDUFA13,SERP1,SPOCK2	ENSG00000149925,ENSG00000104894,ENSG00000126267,ENSG00000175390,ENSG00000074800,ENSG00000186010,ENSG00000120742,ENSG00000107742
	CD4CM	Regulons 1	SP2	0.516391	0.0556	ARID5A,C11orf58,HNRNPK,PPP1R2,SEC62,TAGLN2,UGP2	ENSG00000196843,ENSG00000110696,ENSG00000165119,ENSG00000184203,ENSG00000008952,ENSG00000158710,ENSG00000169764
	CD4CM	Regulons 2	RARA	0.50582	0.1888	RNASET2,GNAS,GSPT1,HNRNPA0,ITM2A,RNF19A,SMAP2,SRSF5	ENSG00000026297,ENSG00000087460,ENSG00000103342,ENSG00000177733,ENSG00000078596,ENSG00000034677,ENSG00000084070,ENSG00000100650
	CD4CM	Regulons 3	SP1	0.499582	0.338	ANAPC16,CD99,ITM2A,S100A11,SERBP1,SLC25A5,TAGLN2,U2AF1	ENSG00000166295,ENSG00000002586,ENSG00000078596,ENSG00000163191,ENSG00000142864,ENSG00000005022,ENSG00000158710,ENSG00000160201
	CD4CM	Regulons 4	VEZF1	0.468432	1	FAM177A1,COTL1,DUSP2,DUSP4,IL32,SRSF7	ENSG00000151327,ENSG00000103187,ENSG00000158050,ENSG00000120875,ENSG00000008517,ENSG00000115875
	CD4CXCL13	Regulons 1	ZN770	0.301307	0.006	NDUFV2,RNF19A,ATP6V0E1,GSPT1,HNRNPK,PIK3IP1,PPP1R2,SLA	ENSG00000178127,ENSG00000034677,ENSG00000113732,ENSG00000103342,ENSG00000165119,ENSG00000100100,ENSG00000184203,ENSG00000155926
	CD4CXCL13	Regulons 2	RARA	0.295144	0.0195	RNF19A,GNAS,GSPT1,HNRNPA0,ITM2A,RNASET2,SMAP2,SRSF5	ENSG00000034677,ENSG00000087460,ENSG00000103342,ENSG00000177733,ENSG00000078596,ENSG00000026297,ENSG00000084070,ENSG00000100650
	CD4CXCL13	Regulons 3	SP2	0.287524	0.085	GNAS,GSPT1,HNRNPA0,ITM2A,RNASET2,SMAP2,SRSF5	ENSG00000087460,ENSG00000103342,ENSG00000177733,ENSG00000078596,ENSG00000026297,ENSG00000084070,ENSG00000100650
	CD4CXCL13	Regulons 4	KLF16	0.286334	0.1095	GNAS,GSPT1,HNRNPA0,ITM2A,SMAP2	ENSG00000087460,ENSG00000103342,ENSG00000177733,ENSG00000078596,ENSG00000084070
	CD4CXCL13	Regulons 5	CPEB1	0.270895	1	RNF19A,COX7B,HCST,RBM3,SRSF5	ENSG00000034677,ENSG00000131174,ENSG00000126264,ENSG00000102317,ENSG00000100650
	CD4GZMB	Regulons 1	ZN770	0.366761	0.046	CD99,MT2A,ALOX5AP,ATP6V0E1,CAPZB,RAC2,S100A11	ENSG00000002586,ENSG00000125148,ENSG00000132965,ENSG00000113732,ENSG00000077549,ENSG00000128340,ENSG00000163191
	CD4GZMB	Regulons 2	SP3	0.36645	0.0468	CD99,EMP3,MT2A,ALOX5AP,C4orf3,CAPZB,CORO1A,COX7B,DUSP1,HNRNPDL,HNRNPK,S100A11,TNFAIP3,TXN	ENSG00000002586,ENSG00000142227,ENSG00000125148,ENSG00000132965,ENSG00000164096,ENSG00000077549,ENSG00000102879,ENSG00000131174,ENSG00000120129,ENSG00000152795,ENSG00000165119,ENSG00000163191,ENSG00000118503,ENSG00000136810
	CD4GZMK	Regulons 1	PATZ1	0.324841	0.0808	CD99,CAPZB,CNOT6L,GUK1,MT2A,SYAP1	ENSG00000002586,ENSG00000077549,ENSG00000138767,ENSG00000143774,ENSG00000125148,ENSG00000169895
	CD4GZMK	Regulons 2	ZN770	0.29525	1	ALDOA,CD37,EDF1,OST4,SERP1,SPOCK2	ENSG00000149925,ENSG00000104894,ENSG00000107223,ENSG00000228474,ENSG00000120742,ENSG00000107742
	CD4GZMK	Regulons 3	HNF6	0.283496	1	CD37,EDF1,LDHB,SERP1,SPOCK2	ENSG00000104894,ENSG00000107223,ENSG00000111716,ENSG00000120742,ENSG00000107742
	CD4GZMK	Regulons 4	MAZ	0.275408	1	ANKRD12,ARPC1B,NAP1L1,NDUFA1,NDUFA4,PARK7,TMEM59	ENSG00000101745,ENSG00000130429,ENSG00000187109,ENSG00000125356,ENSG00000189043,ENSG00000116288,ENSG00000116209
	CD4HSP	Regulons 1	EGR4	0.196393	0.5056	ALDOA,CD37,IFITM2,PGK1,SSR2,TMEM59,TXNIP	ENSG00000149925,ENSG00000104894,ENSG00000185201,ENSG00000102144,ENSG00000163479,ENSG00000116209,ENSG00000265972
	CD4IL2RAHI	Regulons 1	E2F1	0.350134	0.0364	PMAIP1,TXN,ARF1,EMP3,HNRNPA0,SLC25A3	ENSG00000141682,ENSG00000136810,ENSG00000143761,ENSG00000142227,ENSG00000177733,ENSG00000075415
	CD4IL2RAHI	Regulons 2	PITX2	0.345929	0.063	ATP6V0E1,CAPZB,CORO1A,HCST,RPL10,RPL11,RPL13,RPL13A,RPL23A,RPL36,RPLP2,RPS12,RPS14,RPS27,RPS27A,RPS29,RPS3,S100A11	ENSG00000113732,ENSG00000077549,ENSG00000102879,ENSG00000126264,ENSG00000147403,ENSG00000142676,ENSG00000167526,ENSG00000142541,ENSG00000198242,ENSG00000130255,ENSG00000177600,ENSG00000112306,ENSG00000164587,ENSG00000177954,ENSG00000143947,ENSG00000213741,ENSG00000149273,ENSG00000163191
	CD4IL2RAHI	Regulons 3	SP1	0.335347	0.2121	TXN,ATP6V0E1,CAPZB,CD99,CORO1A,COX5B,HMGN1,HNRNPA2B1,HNRNPK,MT2A,NDUFB11,RAC2,S100A11	ENSG00000136810,ENSG00000113732,ENSG00000077549,ENSG00000002586,ENSG00000102879,ENSG00000135940,ENSG00000205581,ENSG00000122566,ENSG00000165119,ENSG00000125148,ENSG00000147123,ENSG00000128340,ENSG00000163191
	CD4IL2RAHI	Regulons 4	PAX5	0.325276	0.6545	RPL13,RPL13A,RPL19,RPS12,RPS15,RPS27,RPS27A,RPS29	ENSG00000167526,ENSG00000142541,ENSG00000108298,ENSG00000112306,ENSG00000115268,ENSG00000177954,ENSG00000143947,ENSG00000213741
	CD4IL2RAHI	Regulons 5	SP2	0.324213	0.7441	ARF1,CAPZB,CORO1A,HNRNPDL,MT2A,NDUFB2,SRRM1	ENSG00000143761,ENSG00000077549,ENSG00000102879,ENSG00000152795,ENSG00000125148,ENSG00000090266,ENSG00000133226
	CD4IL2RAHI	Regulons 6	CPEB1	0.323613	0.7966	RPL13,RPL30,RPL36,RPS13,RPS19,RPS27,RPS27A,RPS3	ENSG00000167526,ENSG00000156482,ENSG00000130255,ENSG00000110700,ENSG00000105372,ENSG00000177954,ENSG00000143947,ENSG00000149273
	CD4IL2RAHI	Regulons 7	ZN770	0.319481	1	ALOX5AP,ATP6V0E1,CAPZB,CD99,MT2A,RAC2,RPL10,RPL11,RPL13,RPL13A,RPL18A,RPL19,RPL23A,RPL26,RPL3,RPL31,RPL32,RPL34,RPL36A,RPLP2,RPS12,RPS13,RPS14,RPS15A,RPS19,RPS2,RPS23,RPS27,RPS27A,RPS28,RPS29,RPS3,RPS4X,RPS6,S100A11	ENSG00000132965,ENSG00000113732,ENSG00000077549,ENSG00000002586,ENSG00000125148,ENSG00000128340,ENSG00000147403,ENSG00000142676,ENSG00000167526,ENSG00000142541,ENSG00000105640,ENSG00000108298,ENSG00000198242,ENSG00000161970,ENSG00000100316,ENSG00000071082,ENSG00000144713,ENSG00000109475,ENSG00000241343,ENSG00000177600,ENSG00000112306,ENSG00000110700,ENSG00000164587,ENSG00000134419,ENSG00000105372…
	CD4MITO	Regulons 1	PITX2	0.378372	0	RPL10,RPL11,RPL13,RPL13A,RPL23A,RPL36,RPLP2,RPS12,RPS14,RPS27,RPS27A,RPS29,RPS3,RPS6	ENSG00000147403,ENSG00000142676,ENSG00000167526,ENSG00000142541,ENSG00000198242,ENSG00000130255,ENSG00000177600,ENSG00000112306,ENSG00000164587,ENSG00000177954,ENSG00000143947,ENSG00000213741,ENSG00000149273,ENSG00000137154
	CD4MITO	Regulons 2	SP3	0.355534	0.001	RPL10,RPL13,RPL23A,RPL31,RPL32,RPL34,RPLP2,RPS12,RPS14,RPS19,RPS2,RPS27,RPS27A,RPS28,RPS3,RPS6	ENSG00000147403,ENSG00000167526,ENSG00000198242,ENSG00000071082,ENSG00000144713,ENSG00000109475,ENSG00000177600,ENSG00000112306,ENSG00000164587,ENSG00000105372,ENSG00000140988,ENSG00000177954,ENSG00000143947,ENSG00000233927,ENSG00000149273,ENSG00000137154
	CD4MITO	Regulons 3	CPEB1	0.352906	0.001	RPL11,RPL13,RPL23A,RPL30,RPL34,RPL36,RPS13,RPS19,RPS27,RPS27A,RPS29,RPS3,RPS6	ENSG00000142676,ENSG00000167526,ENSG00000198242,ENSG00000156482,ENSG00000109475,ENSG00000130255,ENSG00000110700,ENSG00000105372,ENSG00000177954,ENSG00000143947,ENSG00000213741,ENSG00000149273,ENSG00000137154
	CD4MITO	Regulons 4	ZN770	0.340861	0.008	ALDOA,COX6A1,COX6B1,GMFG,NDUFA1,NDUFA13,NDUFA4,PARK7,RPL10,RPL11,RPL12,RPL13,RPL13A,RPL18A,RPL19,RPL23A,RPL26,RPL3,RPL31,RPL32,RPL34,RPL35A,RPL36,RPL36A,RPLP1,RPLP2,RPS12,RPS14,RPS15,RPS15A,RPS19,RPS2,RPS23,RPS27,RPS27A,RPS29,RPS3,RPS4X,RPS6,SPOCK2,SUMO2,UBL5	ENSG00000149925,ENSG00000111775,ENSG00000126267,ENSG00000130755,ENSG00000125356,ENSG00000186010,ENSG00000189043,ENSG00000116288,ENSG00000147403,ENSG00000142676,ENSG00000197958,ENSG00000167526,ENSG00000142541,ENSG00000105640,ENSG00000108298,ENSG00000198242,ENSG00000161970,ENSG00000100316,ENSG00000071082,ENSG00000144713,ENSG00000109475,ENSG00000182899,ENSG00000130255,ENSG00000241343,ENSG00000137818…
	CD4MITO	Regulons 5	INSM1	0.282304	1	ALDOA,CD7,COX6C,EIF3F,NDUFA13,PARK7	ENSG00000149925,ENSG00000173762,ENSG00000164919,ENSG00000175390,ENSG00000186010,ENSG00000116288
	CD4MITO	Regulons 6	VEZF1	0.277779	1	ALDOA,COX6A1,IL2RG,NDUFA1,PARK7,PSMA7,RAN,SPOCK2,TMEM59	ENSG00000149925,ENSG00000111775,ENSG00000147168,ENSG00000125356,ENSG00000116288,ENSG00000101182,ENSG00000132341,ENSG00000107742,ENSG00000116209
	CD4MITO	Regulons 7	ZN263	0.272766	1	ALDOA,CCNI,CD37,CD7,COTL1,COX6B1,COX6C,DUSP2,EIF3F,EIF3H,GMFG,IL2RG,MORF4L1,NDUFA1,NDUFA13,PAIP2,PARK7,RAN,S100A10,SPOCK2,SSR4	ENSG00000149925,ENSG00000118816,ENSG00000104894,ENSG00000173762,ENSG00000103187,ENSG00000126267,ENSG00000164919,ENSG00000158050,ENSG00000175390,ENSG00000147677,ENSG00000130755,ENSG00000147168,ENSG00000185787,ENSG00000125356,ENSG00000186010,ENSG00000120727,ENSG00000116288,ENSG00000132341,ENSG00000197747,ENSG00000107742,ENSG00000180879
	CD4MITO	Regulons 8	ZN148	0.265601	1	COTL1,DDIT4,DUSP2,DUSP4,FAM177A1	ENSG00000103187,ENSG00000168209,ENSG00000158050,ENSG00000120875,ENSG00000151327
	CD4MITO	Regulons 9	WT1	0.265589	1	CNBP,COTL1,COX6B1,CYCS,DDIT4,DUSP2,DUSP4,EIF3F,FAM177A1,NDUFA1,NDUFA4,SSR2,TMEM59,YWHAB	ENSG00000169714,ENSG00000103187,ENSG00000126267,ENSG00000172115,ENSG00000168209,ENSG00000158050,ENSG00000120875,ENSG00000175390,ENSG00000151327,ENSG00000125356,ENSG00000189043,ENSG00000163479,ENSG00000116209,ENSG00000166913
	CD4MITO	Regulons 10	PRDM6	0.264168	1	CNBP,COX6B1,CYCS,EIF3F,NDUFA4,SSR2,YWHAB	ENSG00000169714,ENSG00000126267,ENSG00000172115,ENSG00000175390,ENSG00000189043,ENSG00000163479,ENSG00000166913
	CD4PROLIF	Regulons 1	ZBT17	0.213656	0.0736	CAPZB,COX8A,HMGN1,HNRNPA2B1,HNRNPK,RHBDD2,TPI1	ENSG00000077549,ENSG00000176340,ENSG00000205581,ENSG00000122566,ENSG00000165119,ENSG00000005486,ENSG00000111669
	CD4PROLIF	Regulons 2	SP1	0.206369	0.3696	ATP6V0E1,CAPZB,CD99,CORO1A,HMGN1,HNRNPA0,HNRNPA2B1,HNRNPK,RAC2,SRSF5,TXN	ENSG00000113732,ENSG00000077549,ENSG00000002586,ENSG00000102879,ENSG00000205581,ENSG00000177733,ENSG00000122566,ENSG00000165119,ENSG00000128340,ENSG00000100650,ENSG00000136810
	CD4PROLIF	Regulons 3	ARNT2	0.198989	1	MALAT1,RPL23A,RPL3,RPL32,RPL36,RPS12,RPS27,RPS27A	ENSG00000251562,ENSG00000198242,ENSG00000100316,ENSG00000144713,ENSG00000130255,ENSG00000112306,ENSG00000177954,ENSG00000143947
	CD4PROLIF	Regulons 4	PITX2	0.198563	1	ATP6V0E1,CD37,CORO1A,COX6B1,GMFG,RPL23A,RPL3,RPL36,RPS27,RPS27A,RPS29,SSR2	ENSG00000113732,ENSG00000104894,ENSG00000102879,ENSG00000126267,ENSG00000130755,ENSG00000198242,ENSG00000100316,ENSG00000130255,ENSG00000177954,ENSG00000143947,ENSG00000213741,ENSG00000163479
	CD4PROLIF	Regulons 5	PRDM6	0.197716	1	ARL6IP5,ATP6V0E1,CORO1A,HNRNPK,TPI1,TXN	ENSG00000144746,ENSG00000113732,ENSG00000102879,ENSG00000165119,ENSG00000111669,ENSG00000136810
	CD4PROLIF	Regulons 6	SP2	0.197636	1	ATP6V0E1,CD99,CORO1A,HNRNPK,NDUFA11,TPI1,TXN	ENSG00000113732,ENSG00000002586,ENSG00000102879,ENSG00000165119,ENSG00000174886,ENSG00000111669,ENSG00000136810
	CD4PROLIF	Regulons 7	CPEB1	0.189941	1	CD37,COX6B1,EIF3F,GMFG,PAIP2,RPL36,RPS27,RPS27A,SSR2	ENSG00000104894,ENSG00000126267,ENSG00000175390,ENSG00000130755,ENSG00000120727,ENSG00000130255,ENSG00000177954,ENSG00000143947,ENSG00000163479
	CD4PROLIF	Regulons 8	EGR4	0.184795	1	ALDOA,CD37,IFITM2,PGK1,SSR2,TMEM59,TXNIP	ENSG00000149925,ENSG00000104894,ENSG00000185201,ENSG00000102144,ENSG00000163479,ENSG00000116209,ENSG00000265972
	CD4TH17	Regulons 1	SP2	0.324053	0.149	ALOX5AP,TPI1,ATP6V0E1,CAPZB,CD99,COX8A,HMGN1,HNRNPA2B1,HNRNPK,RHBDD2,TXN,UQCRH	ENSG00000132965,ENSG00000111669,ENSG00000113732,ENSG00000077549,ENSG00000002586,ENSG00000176340,ENSG00000205581,ENSG00000122566,ENSG00000165119,ENSG00000005486,ENSG00000136810,ENSG00000173660
	CD4TH17	Regulons 2	SP1	0.321763	0.22	RORA,TPI1,ARF1,ATP6V0E1,CAPZB,CD99,CORO1A,COX5B,HMGN1,HNRNPK,MT2A,NDUFB11,PCBP2,SLC25A5,TXN	ENSG00000069667,ENSG00000111669,ENSG00000143761,ENSG00000113732,ENSG00000077549,ENSG00000002586,ENSG00000102879,ENSG00000135940,ENSG00000205581,ENSG00000165119,ENSG00000125148,ENSG00000147123,ENSG00000197111,ENSG00000005022,ENSG00000136810
	CD4TH17	Regulons 3	NFAC1	0.320748	0.254	ALOX5AP,RORA,ATP6V0E1,CAPZB,CD99,HNRNPK,MT2A,PCBP2	ENSG00000132965,ENSG00000069667,ENSG00000113732,ENSG00000077549,ENSG00000002586,ENSG00000165119,ENSG00000125148,ENSG00000197111
	CD4TH17	Regulons 4	PITX2	0.319361	0.318	ALOX5AP,ATP6V1G1,CAPZB,CORO1A,HCST,TPM3,TXN	ENSG00000132965,ENSG00000136888,ENSG00000077549,ENSG00000102879,ENSG00000126264,ENSG00000143549,ENSG00000136810
	CD4TH17	Regulons 5	ZBT17	0.317052	0.465	TPI1,CAPZB,COX8A,HMGN1,HNRNPA2B1,HNRNPK,RHBDD2	ENSG00000111669,ENSG00000077549,ENSG00000176340,ENSG00000205581,ENSG00000122566,ENSG00000165119,ENSG00000005486
	CD4TH17	Regulons 6	ZN148	0.316694	0.483	ALOX5AP,ARF1,CAPZB,HNRNPK,SLC25A5,TXN	ENSG00000132965,ENSG00000143761,ENSG00000077549,ENSG00000165119,ENSG00000005022,ENSG00000136810
	CD4TH17	Regulons 7	WT1	0.304986	1	ARF1,CAPZB,CD99,CORO1A,HNRNPK,NDUFB11,SLC25A5,TXN	ENSG00000143761,ENSG00000077549,ENSG00000002586,ENSG00000102879,ENSG00000165119,ENSG00000147123,ENSG00000005022,ENSG00000136810
	CD4TH17	Regulons 8	SP3	0.304833	1	CAPZB,CD99,CORO1A,COX5B,HNRNPK,NDUFB11,RAC2,TXN	ENSG00000077549,ENSG00000002586,ENSG00000102879,ENSG00000135940,ENSG00000165119,ENSG00000147123,ENSG00000128340,ENSG00000136810
	CD4TH17	Regulons 9	PATZ1	0.304763	1	ALOX5AP,ARF1,CAPZB,CORO1A,DUSP2,FAM177A1,GUK1,HNRNPK,ICAM3,JUNB,MT2A	ENSG00000132965,ENSG00000143761,ENSG00000077549,ENSG00000102879,ENSG00000158050,ENSG00000151327,ENSG00000143774,ENSG00000165119,ENSG00000076662,ENSG00000171223,ENSG00000125148
	CD4TH17	Regulons 10	ZN770	0.299397	1	CAPZB,CD37,CD99,CORO1A,COX8A,DUSP2,FAM177A1,HMGN1,HNRNPK,JUNB,NDUFB11,TXN	ENSG00000077549,ENSG00000104894,ENSG00000002586,ENSG00000102879,ENSG00000176340,ENSG00000158050,ENSG00000151327,ENSG00000205581,ENSG00000165119,ENSG00000171223,ENSG00000147123,ENSG00000136810

## Sheet: Supplementary Table 9
	Supplementary Table 9 Regulons and their target genes in chemotherapy groups of different CD8+ T cell subtypes in bladder cancer samples
	Cell type	Regulons	TF name	Rss	Rss pval	Gene symbol	Gene id
	CD8CM	Rugulon 1	ZN263	0.356462	0	YPEL5,CD7,COTL1,ETS1,EZR,HSP90AB1,HSPA8,LAPTM5,MORF4L1,MT2A,NCL,PPP2R5C,RNF19A,RPL22,VIM	ENSG00000119801,ENSG00000173762,ENSG00000103187,ENSG00000134954,ENSG00000092820,ENSG00000096384,ENSG00000109971,ENSG00000162511,ENSG00000185787,ENSG00000125148,ENSG00000115053,ENSG00000078304,ENSG00000034677,ENSG00000116251,ENSG00000026025
	CD8CM	Rugulon 2	MAZ	0.355361	0	YPEL5,CD7,EZR,HSP90AB1,HSPA8,MORF4L1,PGK1,TUBA4A	ENSG00000119801,ENSG00000173762,ENSG00000092820,ENSG00000096384,ENSG00000109971,ENSG00000185787,ENSG00000102144,ENSG00000127824
	CD8CM	Rugulon 3	ZFX	0.354849	0	YPEL5,CD7,EZR,HSP90AA1,LITAF,NCL,RBM8A,RNF19A,VIM	ENSG00000119801,ENSG00000173762,ENSG00000092820,ENSG00000080824,ENSG00000189067,ENSG00000115053,ENSG00000265241,ENSG00000034677,ENSG00000026025
	CD8CM	Rugulon 4	SP3	0.352058	0	YPEL5,CD44,CD7,DDX3X,EIF5,FXYD5,HSP90AA1,HSP90AB1,HSPA8,LAPTM5,MORF4L1,NDUFS5,SYTL3,TMBIM6,TNFAIP3,VIM	ENSG00000119801,ENSG00000026508,ENSG00000173762,ENSG00000215301,ENSG00000100664,ENSG00000089327,ENSG00000080824,ENSG00000096384,ENSG00000109971,ENSG00000162511,ENSG00000185787,ENSG00000168653,ENSG00000164674,ENSG00000139644,ENSG00000118503,ENSG00000026025
	CD8CM	Rugulon 5	BHA15	0.350784	0	YPEL5,FXYD5,HSP90AA1,HSP90AB1,HSPA8,LAPTM5,SERP1,TNFAIP3	ENSG00000119801,ENSG00000089327,ENSG00000080824,ENSG00000096384,ENSG00000109971,ENSG00000162511,ENSG00000120742,ENSG00000118503
	CD8CM	Rugulon 6	E2F6	0.348957	0	CD7,DUSP4,EZR,HSP90AB1,HSPA8,VIM	ENSG00000173762,ENSG00000120875,ENSG00000092820,ENSG00000096384,ENSG00000109971,ENSG00000026025
	CD8CM	Rugulon 7	KLF3	0.348877	0	YPEL5,CD8A,COTL1,ETS1,EZR,HSP90AA1,HSPA8,LITAF,NCL,PPDPF,PSMA7	ENSG00000119801,ENSG00000153563,ENSG00000103187,ENSG00000134954,ENSG00000092820,ENSG00000080824,ENSG00000109971,ENSG00000189067,ENSG00000115053,ENSG00000125534,ENSG00000101182
	CD8CM	Rugulon 8	SP2	0.348411	0	YPEL5,ARPC3,CD3E,CD7,CD8A,COMMD6,CYCS,DUSP4,EIF5,ETS1,EZR,HINT1,HSP90AA1,LAPTM5,LITAF,MT2A,RBM8A,RNF19A,SLA,SRSF5,SYAP1,VIM	ENSG00000119801,ENSG00000111229,ENSG00000198851,ENSG00000173762,ENSG00000153563,ENSG00000188243,ENSG00000172115,ENSG00000120875,ENSG00000100664,ENSG00000134954,ENSG00000092820,ENSG00000169567,ENSG00000080824,ENSG00000162511,ENSG00000189067,ENSG00000125148,ENSG00000265241,ENSG00000034677,ENSG00000155926,ENSG00000100650,ENSG00000169895,ENSG00000026025
	CD8CM	Rugulon 9	SP1	0.347399	0	YPEL5,CD44,COMMD6,ETS1,EZR,HSP90AA1,HSPA8,PPDPF,PSMA7,SERP1	ENSG00000119801,ENSG00000026508,ENSG00000188243,ENSG00000134954,ENSG00000092820,ENSG00000080824,ENSG00000109971,ENSG00000125534,ENSG00000101182,ENSG00000120742
	CD8CM	Rugulon 10	PATZ1	0.346821	0	CD7,COMMD6,CYCS,DUSP4,ETS1,EZR,HSP90AA1,HSP90AB1,LITAF,VIM	ENSG00000173762,ENSG00000188243,ENSG00000172115,ENSG00000120875,ENSG00000134954,ENSG00000092820,ENSG00000080824,ENSG00000096384,ENSG00000189067,ENSG00000026025
	CD8CM	Rugulon 11	ZBT14	0.345985	0	YPEL5,COMMD6,EZR,HSP90AA1,HSPA8,LITAF	ENSG00000119801,ENSG00000188243,ENSG00000092820,ENSG00000080824,ENSG00000109971,ENSG00000189067
	CD8CM	Rugulon 12	ZN770	0.34147	0	ARPC3,CD3E,EIF5,ETS1,EZR,HINT1,HSP90AA1,IER2,RNF19A,SAP18,SYTL3,VIM	ENSG00000111229,ENSG00000198851,ENSG00000100664,ENSG00000134954,ENSG00000092820,ENSG00000169567,ENSG00000080824,ENSG00000160888,ENSG00000034677,ENSG00000150459,ENSG00000164674,ENSG00000026025
	CD8CM	Rugulon 13	FLI1	0.33659	0.0072	ALOX5AP,CD7,CD8A,CIRBP,COTL1,HSPA8,MT2A,VIM	ENSG00000132965,ENSG00000173762,ENSG00000153563,ENSG00000099622,ENSG00000103187,ENSG00000109971,ENSG00000125148,ENSG00000026025
	CD8CM	Rugulon 14	CPEB1	0.334303	0.0162	CD2,CD8A,COMMD6,CYCS,EIF5,ETS1,HSP90AA1,IER2,RNF19A,SYTL3,VIM	ENSG00000116824,ENSG00000153563,ENSG00000188243,ENSG00000172115,ENSG00000100664,ENSG00000134954,ENSG00000080824,ENSG00000160888,ENSG00000034677,ENSG00000164674,ENSG00000026025
	CD8CM	Rugulon 15	ZN341	0.330992	0.0558	ALOX5AP,CD8A,CIRBP,COTL1,HSPA8,LCP1,MT2A,VIM	ENSG00000132965,ENSG00000153563,ENSG00000099622,ENSG00000103187,ENSG00000109971,ENSG00000136167,ENSG00000125148,ENSG00000026025
	CD8CM	Rugulon 16	ONEC3	0.330909	0.0576	CD44,COMMD6,EIF5,ETS1,HSP90AA1,SERP1	ENSG00000026508,ENSG00000188243,ENSG00000100664,ENSG00000134954,ENSG00000080824,ENSG00000120742
	CD8CM	Rugulon 17	ZBT17	0.330704	0.063	CD44,CD7,HSPA8,IL2RG,MT2A,MYL12B	ENSG00000026508,ENSG00000173762,ENSG00000109971,ENSG00000147168,ENSG00000125148,ENSG00000118680
	CD8CM	Rugulon 18	ZN281	0.325145	0.2844	COMMD6,EIF5,HINT1,HSP90AA1,IL2RG,MT2A,MYL12B,SRSF5	ENSG00000188243,ENSG00000100664,ENSG00000169567,ENSG00000080824,ENSG00000147168,ENSG00000125148,ENSG00000118680,ENSG00000100650
	CD8ENTPD1	Rugulon 1	ZN770	0.334408	0.0018	CD7,ARPC3,EIF5,ETS1,HINT1,HSP90AA1,HSP90AB1,IL2RG,KLRD1,MT2A,RBM8A,RNF19A,TERF2IP,YPEL5	ENSG00000173762,ENSG00000111229,ENSG00000100664,ENSG00000134954,ENSG00000169567,ENSG00000080824,ENSG00000096384,ENSG00000147168,ENSG00000134539,ENSG00000125148,ENSG00000265241,ENSG00000034677,ENSG00000166848,ENSG00000119801
	CD8ENTPD1	Rugulon 2	SP1	0.32486	0.018	ARPC3,HINT1,IL2RG,KLRD1,MT2A	ENSG00000111229,ENSG00000169567,ENSG00000147168,ENSG00000134539,ENSG00000125148
	CD8MAIT	Rugulon 1	ZN770	0.332448	0.0568	CD8A,HSPA8,EIF5,ETS1,LITAF,NDUFS5,PRF1	ENSG00000153563,ENSG00000109971,ENSG00000100664,ENSG00000134954,ENSG00000189067,ENSG00000168653,ENSG00000180644
	CD8MAIT	Rugulon 2	SALL4	0.324706	0.242	HSPA8,EIF5,LITAF,MT2A,PRF1	ENSG00000109971,ENSG00000100664,ENSG00000189067,ENSG00000125148,ENSG00000180644
	CD8MITO	Rugulon 1	KLF3	0.334454	0.8904	MALAT1,RPL10,RPL13,RPL13A,RPL36,RPS19,RPS2,TMSB4X	ENSG00000251562,ENSG00000147403,ENSG00000167526,ENSG00000142541,ENSG00000130255,ENSG00000105372,ENSG00000140988,ENSG00000205542
	CD8MITO	Rugulon 2	ETS2	0.333987	0.9336	MALAT1,RPL10,RPL13,RPL18A,RPS14,RPS19,RPS2,RPS27,TMSB4X	ENSG00000251562,ENSG00000147403,ENSG00000167526,ENSG00000105640,ENSG00000164587,ENSG00000105372,ENSG00000140988,ENSG00000177954,ENSG00000205542
	CD8MITO	Rugulon 3	SP2	0.303754	1	MALAT1,ADAMTSL4-AS1,CALM2,CD3D,CHCHD2,DNAJA1,EEF2,EIF4A1,FAM177A1,HERPUD1,HSPA5,ID2,LEPROTL1,MCL1,OST4,PIK3R1,PNRC1,RBM39,RGCC,RPL10,RPL13,RPL18A,RPL23,RPS14,RPS19,RPS2,RPS27,RPSA,SAT1,SKP1,SLC25A6,SRSF2,TMSB4X,ZFP36	ENSG00000251562,ENSG00000143384,ENSG00000143933,ENSG00000167286,ENSG00000106153,ENSG00000086061,ENSG00000167658,ENSG00000161960,ENSG00000151327,ENSG00000051108,ENSG00000044574,ENSG00000115738,ENSG00000104660,ENSG00000228474,ENSG00000145675,ENSG00000146278,ENSG00000131051,ENSG00000102760,ENSG00000147403,ENSG00000167526,ENSG00000105640,ENSG00000125691,ENSG00000164587,ENSG00000105372,ENSG00000140988…
	CD8MITO	Rugulon 4	MAZ	0.302745	1	MALAT1,ACTG1,CALM2,CHCHD2,COX4I1,COX7C,CST7,EEF1A1,EIF1,IFITM2,MYL12A,MYL6,OST4,PFN1,RPL10,RPL13,RPL13A,RPL23,RPL36,RPLP1,RPS10,RPS11,RPS14,RPS19,RPS2,RPS27,S100A6,SERF2,SH3BGRL3,SUB1,TMSB4X,TOMM7	ENSG00000251562,ENSG00000184009,ENSG00000143933,ENSG00000106153,ENSG00000131143,ENSG00000127184,ENSG00000077984,ENSG00000156508,ENSG00000173812,ENSG00000185201,ENSG00000101608,ENSG00000092841,ENSG00000228474,ENSG00000108518,ENSG00000147403,ENSG00000167526,ENSG00000142541,ENSG00000125691,ENSG00000130255,ENSG00000137818,ENSG00000124614,ENSG00000142534,ENSG00000164587,ENSG00000105372,ENSG00000140988…
	CD8MITO	Rugulon 5	ZN770	0.28953	1	MALAT1,PABPC1,ADAMTSL4-AS1,ARPC2,BTF3,CD3D,CD52,CFL1,CHCHD2,COX4I1,COX7C,EEF1A1,FAM177A1,GZMK,HCST,HMGB1,IFITM2,LEPROTL1,MCL1,MYL12A,MYL6,NACA,OST4,PFDN5,PFN1,PIK3R1,PTPRCAP,RGCC,RPL13,RPL17,RPL18,RPL23,RPL23A,RPL24,RPL26,RPL27,RPL29,RPL36AL,RPL38,RPL5,RPL6,RPL7,RPL9,RPLP0,RPLP1,RPS10,RPS11,RPS13,RPS14,RPS19,RPS27,RPS5,RPS8,RPSA,S100A6,SERF2,SH3BGRL3,SLC25A6,SRP14,SUB1,TMA7,TOMM7,TPT1,UBA52,UQCRB	ENSG00000251562,ENSG00000070756,ENSG00000143384,ENSG00000163466,ENSG00000145741,ENSG00000167286,ENSG00000169442,ENSG00000172757,ENSG00000106153,ENSG00000131143,ENSG00000127184,ENSG00000156508,ENSG00000151327,ENSG00000113088,ENSG00000126264,ENSG00000189403,ENSG00000185201,ENSG00000104660,ENSG00000101608,ENSG00000092841,ENSG00000196531,ENSG00000228474,ENSG00000123349,ENSG00000108518,ENSG00000145675…
	CD8MITO	Rugulon 6	SP4	0.286907	1	ADAMTSL4-AS1,CHCHD2,DNAJA1,FAM177A1,LEPROTL1,MCL1,NEAT1,OST4,PNRC1,RGCC,SRSF2,ZFP36	ENSG00000143384,ENSG00000106153,ENSG00000086061,ENSG00000151327,ENSG00000104660,ENSG00000245532,ENSG00000228474,ENSG00000146278,ENSG00000102760,ENSG00000161547,ENSG00000128016
	CD8MITO	Rugulon 7	E2F6	0.286802	1	MALAT1,ACTG1,DNAJA1,GAPDH,HNRNPA1,LEPROTL1,RPL10A,RPS20,RPSA,SKP1,SLC25A6,SRP14,TOMM7	ENSG00000251562,ENSG00000184009,ENSG00000086061,ENSG00000111640,ENSG00000135486,ENSG00000104660,ENSG00000198755,ENSG00000008988,ENSG00000168028,ENSG00000113558,ENSG00000169100,ENSG00000140319,ENSG00000196683
	CD8MITO	Rugulon 8	SOX2	0.284729	1	CD74,COX7C,DDX5,DNAJA1,GZMK,HMGB1,LEPROTL1,TOMM7	ENSG00000019582,ENSG00000127184,ENSG00000108654,ENSG00000086061,ENSG00000113088,ENSG00000189403,ENSG00000104660,ENSG00000196683
	CD8MITO	Rugulon 9	PRDM6	0.281954	1	ADAMTSL4-AS1,ANXA1,CD3D,CD74,CHCHD2,COX4I1,COX7C,DNAJA1,EIF4A1,HERPUD1,LEPROTL1,MCL1,OST4,PFDN5,PNRC1,RGCC,RPL23,RPL6,RPL9,RPS10,RPS11,RPS8,SUB1,ZFP36	ENSG00000143384,ENSG00000135046,ENSG00000167286,ENSG00000019582,ENSG00000106153,ENSG00000131143,ENSG00000127184,ENSG00000086061,ENSG00000161960,ENSG00000051108,ENSG00000104660,ENSG00000228474,ENSG00000123349,ENSG00000146278,ENSG00000102760,ENSG00000125691,ENSG00000089009,ENSG00000163682,ENSG00000124614,ENSG00000142534,ENSG00000142937,ENSG00000113387,ENSG00000128016
	CD8MITO	Rugulon 10	SP3	0.281507	1	MALAT1,BTF3,CALM2,CD3D,CD74,CHCHD2,COX4I1,EEF2,FAM177A1,HCST,HSPA5,LEPROTL1,PNRC1,PTPRCAP,RBM39,RPL18,RPSA,SKP1,SLC25A6,SRP14,SRSF2,TOMM7,UBA52,UQCRB	ENSG00000251562,ENSG00000145741,ENSG00000143933,ENSG00000167286,ENSG00000019582,ENSG00000106153,ENSG00000131143,ENSG00000167658,ENSG00000151327,ENSG00000126264,ENSG00000044574,ENSG00000104660,ENSG00000146278,ENSG00000213402,ENSG00000131051,ENSG00000063177,ENSG00000168028,ENSG00000113558,ENSG00000169100,ENSG00000140319,ENSG00000161547,ENSG00000196683,ENSG00000221983,ENSG00000156467
	CD8MITO	Rugulon 11	CPEB1	0.281107	1	MALAT1,ACTB,ARPC2,BTF3,CD3D,CD52,CFL1,CHCHD2,COX4I1,COX7C,CST7,CTSW,FAM177A1,ID2,IFITM2,LEPROTL1,MYL12A,MYL6,NACA,RPL23,RPS10,RPS11,RPS24,RPSA,SRP14,SUB1	ENSG00000251562,ENSG00000075624,ENSG00000163466,ENSG00000145741,ENSG00000167286,ENSG00000169442,ENSG00000172757,ENSG00000106153,ENSG00000131143,ENSG00000127184,ENSG00000077984,ENSG00000172543,ENSG00000151327,ENSG00000115738,ENSG00000185201,ENSG00000104660,ENSG00000101608,ENSG00000092841,ENSG00000196531,ENSG00000125691,ENSG00000124614,ENSG00000142534,ENSG00000138326,ENSG00000168028,ENSG00000140319…
	CD8MITO	Rugulon 12	TBX1	0.281092	1	CD52,CTSW,DDIT4,GZMA,GZMB,GZMH,ID2,S100A4,S100A6	ENSG00000169442,ENSG00000172543,ENSG00000168209,ENSG00000145649,ENSG00000100453,ENSG00000100450,ENSG00000115738,ENSG00000196154,ENSG00000197956
	CD8MITO	Rugulon 13	ZN467	0.280505	1	ACTB,CD52,HCST,IFITM2,MYL12A,S100A4,S100A6	ENSG00000075624,ENSG00000169442,ENSG00000126264,ENSG00000185201,ENSG00000101608,ENSG00000196154,ENSG00000197956
	CD8MITO	Rugulon 14	RARG	0.280081	1	MALAT1,ARPC2,BTF3,CD3D,MYL12A,NACA,PIK3R1,RPS10,RPS5,RPSA,S100A6,SRP14,SUB1	ENSG00000251562,ENSG00000163466,ENSG00000145741,ENSG00000167286,ENSG00000101608,ENSG00000196531,ENSG00000145675,ENSG00000124614,ENSG00000083845,ENSG00000168028,ENSG00000197956,ENSG00000140319,ENSG00000113387
	CD8MITO	Rugulon 15	FOXK1	0.278796	1	ACTG1,CD52,CHCHD2,COX7C,GZMA,LEPROTL1,MYL12A,PTPRCAP,SKP1,SRSF7	ENSG00000184009,ENSG00000169442,ENSG00000106153,ENSG00000127184,ENSG00000145649,ENSG00000104660,ENSG00000101608,ENSG00000213402,ENSG00000113558,ENSG00000115875
	CD8MITO	Rugulon 16	WT1	0.278466	1	MALAT1,BTF3,CFL1,CHCHD2,COX4I1,FAM177A1,HCST,LEPROTL1,MYL12A,OST4,RPL23,RPL24,RPL29,RPL31,RPL36AL,RPL38,RPS10,RPS11,RPSA,S100A6,SH3BGRL3,TOMM7,TPT1	ENSG00000251562,ENSG00000145741,ENSG00000172757,ENSG00000106153,ENSG00000131143,ENSG00000151327,ENSG00000126264,ENSG00000104660,ENSG00000101608,ENSG00000228474,ENSG00000125691,ENSG00000114391,ENSG00000162244,ENSG00000071082,ENSG00000165502,ENSG00000172809,ENSG00000124614,ENSG00000142534,ENSG00000168028,ENSG00000197956,ENSG00000142669,ENSG00000196683,ENSG00000133112
	CD8MITO	Rugulon 17	SP1	0.278028	1	MALAT1,ACTG1,ARPC2,BTF3,CD52,CFL1,CHCHD2,COX4I1,COX7C,EEF1A1,FAM177A1,GAPDH,HCST,LEPROTL1,MYL12A,NKG7,NPM1,OST4,PFDN5,PFN1,PIK3R1,PTPRCAP,RPL10A,RPL23,RPL36AL,RPL4,RPS10,RPS5,S100A4,S100A6,SH3BGRL3,SLC25A6,SUB1,TOMM7	ENSG00000251562,ENSG00000184009,ENSG00000163466,ENSG00000145741,ENSG00000169442,ENSG00000172757,ENSG00000106153,ENSG00000131143,ENSG00000127184,ENSG00000156508,ENSG00000151327,ENSG00000111640,ENSG00000126264,ENSG00000104660,ENSG00000101608,ENSG00000105374,ENSG00000181163,ENSG00000228474,ENSG00000123349,ENSG00000108518,ENSG00000145675,ENSG00000213402,ENSG00000198755,ENSG00000125691,ENSG00000165502…
	CD8MITO	Rugulon 18	VEZF1	0.276955	1	CD52,CTSW,GZMH,HCST,ID2,MYL12A,S100A4,S100A6	ENSG00000169442,ENSG00000172543,ENSG00000100450,ENSG00000126264,ENSG00000115738,ENSG00000101608,ENSG00000196154,ENSG00000197956
	CD8MITO	Rugulon 19	ZFX	0.276604	1	MALAT1,ACTG1,BTF3,CHCHD2,COX4I1,FAM177A1,ISG20,LEPROTL1,MYL12A,NACA,PIK3R1,PTPRCAP,RPL23,RPL29,RPL36AL,RPL37A,RPS10,RPS5,RPSA,S100A6,SH3BGRL3,SLC25A6,TMA7	ENSG00000251562,ENSG00000184009,ENSG00000145741,ENSG00000106153,ENSG00000131143,ENSG00000151327,ENSG00000172183,ENSG00000104660,ENSG00000101608,ENSG00000196531,ENSG00000145675,ENSG00000213402,ENSG00000125691,ENSG00000162244,ENSG00000165502,ENSG00000197756,ENSG00000124614,ENSG00000083845,ENSG00000168028,ENSG00000197956,ENSG00000142669,ENSG00000169100,ENSG00000232112
	CD8MITO	Rugulon 20	SRY	0.275643	1	CALM1,CD74,CHCHD2,COX7C,DNAJA1,FAM177A1,GZMK,HNRNPA1,LEPROTL1,OST4,PNRC1,SKP1	ENSG00000198668,ENSG00000019582,ENSG00000106153,ENSG00000127184,ENSG00000086061,ENSG00000151327,ENSG00000113088,ENSG00000135486,ENSG00000104660,ENSG00000228474,ENSG00000146278,ENSG00000113558
	CD8MITO	Rugulon 21	PITX2	0.27537	1	ADAMTSL4-AS1,COX4I1,COX7C,CREM,DNAJA1,FAM177A1,LEPROTL1,MCL1,RGCC,RPL18,RPL29,RPS11,RPSA	ENSG00000143384,ENSG00000131143,ENSG00000127184,ENSG00000095794,ENSG00000086061,ENSG00000151327,ENSG00000104660,ENSG00000102760,ENSG00000063177,ENSG00000162244,ENSG00000142534,ENSG00000168028
	CD8MITO	Rugulon 22	ZN263	0.275314	1	CFL1,CHCHD2,COX7C,EEF1A1,HCST,LEPROTL1,MYL12A,NKG7,OST4,PFDN5,PFN1,PTPRCAP,RPL23,RPS10,S100A6,SH3BGRL3,SLC25A6,SUB1,TOMM7,UQCRB	ENSG00000172757,ENSG00000106153,ENSG00000127184,ENSG00000156508,ENSG00000126264,ENSG00000104660,ENSG00000101608,ENSG00000105374,ENSG00000228474,ENSG00000123349,ENSG00000108518,ENSG00000213402,ENSG00000125691,ENSG00000124614,ENSG00000197956,ENSG00000142669,ENSG00000169100,ENSG00000113387,ENSG00000196683,ENSG00000156467
	CD8MITO	Rugulon 23	PATZ1	0.274345	1	ACTG1,BTF3,CD52,CFL1,CHCHD2,COX4I1,EEF1A1,FAM177A1,IFITM2,LEPROTL1,MYL12A,OAZ1,OST4,PIK3R1,RGCC,RPL23,RPL27,RPL27A,RPL36AL,RPLP0,RPS10,RPSA,S100A6,SH3BGRL3,SKP1,SLC25A6,SRP14	ENSG00000184009,ENSG00000145741,ENSG00000169442,ENSG00000172757,ENSG00000106153,ENSG00000131143,ENSG00000156508,ENSG00000151327,ENSG00000185201,ENSG00000104660,ENSG00000101608,ENSG00000104904,ENSG00000228474,ENSG00000145675,ENSG00000102760,ENSG00000125691,ENSG00000131469,ENSG00000166441,ENSG00000165502,ENSG00000089157,ENSG00000124614,ENSG00000168028,ENSG00000197956,ENSG00000142669,ENSG00000113558…
	CD8MITO	Rugulon 24	SALL4	0.273949	1	ARHGDIB,BTF3,COX4I1,DNAJA1,ID2,PTPRCAP,RPL5,SRP14	ENSG00000111348,ENSG00000145741,ENSG00000131143,ENSG00000086061,ENSG00000115738,ENSG00000213402,ENSG00000122406,ENSG00000140319
	CD8PROLIF	Rugulon 1	VEZF1	0.179396	1	CD8A,CIRBP,COTL1,HSPA8,LCP1,MT2A,VIM	ENSG00000153563,ENSG00000099622,ENSG00000103187,ENSG00000109971,ENSG00000136167,ENSG00000125148,ENSG00000026025
	CD8PROLIF	Rugulon 2	FLI1	0.179167	1	ALOX5AP,CD7,CD8A,CIRBP,COTL1,HSPA8,MT2A,VIM	ENSG00000132965,ENSG00000173762,ENSG00000153563,ENSG00000099622,ENSG00000103187,ENSG00000109971,ENSG00000125148,ENSG00000026025
	CD8PROLIF	Rugulon 3	ZN770	0.178661	1	CD7,EIF5,ETS1,HINT1,HSP90AA1,HSP90AB1,RBM8A,RNF19A,TERF2IP,YPEL5	ENSG00000173762,ENSG00000100664,ENSG00000134954,ENSG00000169567,ENSG00000080824,ENSG00000096384,ENSG00000265241,ENSG00000034677,ENSG00000166848,ENSG00000119801
	CD8PROLIF	Rugulon 4	SP1	0.177429	1	COTL1,ETS1,HSP90AA1,HSPA8,PPDPF,PSMA7,YPEL5	ENSG00000103187,ENSG00000134954,ENSG00000080824,ENSG00000109971,ENSG00000125534,ENSG00000101182,ENSG00000119801
	CD8PROLIF	Rugulon 5	KLF3	0.176145	1	CD8A,COTL1,ETS1,HSP90AA1,HSPA8,MALAT1,PPDPF,PSMA7,RPL10,RPL13,RPL13A,RPS19,RPS2,RPS29,TMSB4X,YPEL5	ENSG00000153563,ENSG00000103187,ENSG00000134954,ENSG00000080824,ENSG00000109971,ENSG00000251562,ENSG00000125534,ENSG00000101182,ENSG00000147403,ENSG00000167526,ENSG00000142541,ENSG00000105372,ENSG00000140988,ENSG00000213741,ENSG00000205542,ENSG00000119801
	CD8PROLIF	Rugulon 6	MAZ	0.175818	1	ALOX5AP,CD7,CD8A,ETS1,FYN,MALAT1,PGK1,RNF19A,RPL10,RPL13,RPL13A,RPL34,RPS14,RPS19,RPS2,RPS27,RPS29,SSR4,TMSB4X,YPEL5	ENSG00000132965,ENSG00000173762,ENSG00000153563,ENSG00000134954,ENSG00000010810,ENSG00000251562,ENSG00000102144,ENSG00000034677,ENSG00000147403,ENSG00000167526,ENSG00000142541,ENSG00000109475,ENSG00000164587,ENSG00000105372,ENSG00000140988,ENSG00000177954,ENSG00000213741,ENSG00000180879,ENSG00000205542,ENSG00000119801
	CD8PROLIF	Rugulon 7	CPEB1	0.175347	1	EIF5,IER2,MALAT1,RNF19A,RPL13,RPL18A,RPS19,RPS27,TMSB4X	ENSG00000100664,ENSG00000160888,ENSG00000251562,ENSG00000034677,ENSG00000167526,ENSG00000105640,ENSG00000105372,ENSG00000177954,ENSG00000205542
	CD8PROLIF	Rugulon 8	ETS2	0.17531	1	MALAT1,RPL10,RPL13,RPL18A,RPS14,RPS19,RPS2,RPS27,TMSB4X	ENSG00000251562,ENSG00000147403,ENSG00000167526,ENSG00000105640,ENSG00000164587,ENSG00000105372,ENSG00000140988,ENSG00000177954,ENSG00000205542
	CD8PROLIF	Rugulon 9	SP2	0.17531	1	MALAT1,RPL10,RPL13,RPL18A,RPS14,RPS19,RPS2,RPS27,TMSB4X	ENSG00000251562,ENSG00000147403,ENSG00000167526,ENSG00000105640,ENSG00000164587,ENSG00000105372,ENSG00000140988,ENSG00000177954,ENSG00000205542
	CD8PROLIF	Rugulon 10	KLF16	0.175303	1	MALAT1,RPL10,RPL13,RPS14,RPS2,RPS27,RPS6,TMSB4X	ENSG00000251562,ENSG00000147403,ENSG00000167526,ENSG00000164587,ENSG00000140988,ENSG00000177954,ENSG00000137154,ENSG00000205542
	CD8RPL	Rugulon 1	MAZ	0.448436	0.0024	MALAT1,RPL10,RPL13,RPL13A,RPL34,RPS14,RPS19,RPS2,RPS27,RPS29,TMSB4X	ENSG00000251562,ENSG00000147403,ENSG00000167526,ENSG00000142541,ENSG00000109475,ENSG00000164587,ENSG00000105372,ENSG00000140988,ENSG00000177954,ENSG00000213741,ENSG00000205542
	CD8RPL	Rugulon 2	ZN770	0.414283	0.1596	MALAT1,RPL13,RPL13A,RPL21,RPL23A,RPLP1,RPS14,RPS19,RPS2,RPS27,RPS27A,RPS29,ADAMTSL4-AS1,COX4I1,FAM177A1,GZMK,LEPROTL1,MCL1,RGCC,RPL14,RPL17,RPSA,SRP14,TOMM7	ENSG00000251562,ENSG00000167526,ENSG00000142541,ENSG00000122026,ENSG00000198242,ENSG00000137818,ENSG00000164587,ENSG00000105372,ENSG00000140988,ENSG00000177954,ENSG00000143947,ENSG00000213741,ENSG00000143384,ENSG00000131143,ENSG00000151327,ENSG00000113088,ENSG00000104660,ENSG00000102760,ENSG00000188846,ENSG00000265681,ENSG00000168028,ENSG00000140319,ENSG00000196683
	CD8RPL	Rugulon 3	FOXJ3	0.398092	0.624	RPL13,RPL32,RPLP1,ADAMTSL4-AS1,ID2,LEPROTL1,MCL1	ENSG00000167526,ENSG00000144713,ENSG00000137818,ENSG00000143384,ENSG00000115738,ENSG00000104660
	CD8RPL	Rugulon 4	CPEB1	0.396659	0.684	MALAT1,RPL13,RPL13A,RPL21,RPLP1,RPS15,RPS19,RPS27,TMSB4X,ACTG1,ARHGDIB,BTF3,CHCHD2,COX4I1,COX7C,DNAJA1,EEF1A1,GAPDH,ID2,PTPRCAP,RPL23,RPL24,RPL5,RPSA,SRP14	ENSG00000251562,ENSG00000167526,ENSG00000142541,ENSG00000122026,ENSG00000137818,ENSG00000115268,ENSG00000105372,ENSG00000177954,ENSG00000205542,ENSG00000184009,ENSG00000111348,ENSG00000145741,ENSG00000106153,ENSG00000131143,ENSG00000127184,ENSG00000086061,ENSG00000156508,ENSG00000111640,ENSG00000115738,ENSG00000213402,ENSG00000125691,ENSG00000114391,ENSG00000122406,ENSG00000168028,ENSG00000140319
	CD8RPL	Rugulon 5	PITX2	0.391168	0.9648	RPL13,RPS14,RPS27,RPS27A,ADAMTSL4-AS1,CREM,DNAJA1,FAM177A1,GZMK,LEPROTL1,MCL1,RGCC	ENSG00000167526,ENSG00000164587,ENSG00000177954,ENSG00000143947,ENSG00000143384,ENSG00000095794,ENSG00000086061,ENSG00000151327,ENSG00000113088,ENSG00000104660,ENSG00000102760
	CD8RPL	Rugulon 6	PRDM6	0.371941	1	MALAT1,RPL13,RPS19,RPS27A,TMSB4X,ACTG1,ADAMTSL4-AS1,ANXA1,CD3D,CD74,CHCHD2,COX7C,DNAJA1,EIF4A1,HERPUD1,LEPROTL1,MCL1,OST4,PNRC1,RGCC,RPL23,SKP1,ZFP36	ENSG00000251562,ENSG00000167526,ENSG00000105372,ENSG00000143947,ENSG00000205542,ENSG00000184009,ENSG00000143384,ENSG00000135046,ENSG00000167286,ENSG00000019582,ENSG00000106153,ENSG00000127184,ENSG00000086061,ENSG00000161960,ENSG00000051108,ENSG00000104660,ENSG00000228474,ENSG00000146278,ENSG00000102760,ENSG00000125691,ENSG00000113558,ENSG00000128016
	CD8RPL	Rugulon 7	PATZ1	0.35773	1	MALAT1,ACTG1,DNAJA1,EEF1A1,GAPDH,HNRNPA1,LEPROTL1,RPL10A,RPS20,RPSA,SKP1,SLC25A6,SRP14,TOMM7	ENSG00000251562,ENSG00000184009,ENSG00000086061,ENSG00000156508,ENSG00000111640,ENSG00000135486,ENSG00000104660,ENSG00000198755,ENSG00000008988,ENSG00000168028,ENSG00000113558,ENSG00000169100,ENSG00000140319,ENSG00000196683
	CD8RPL	Rugulon 8	SP3	0.355951	1	MALAT1,ACTG1,DNAJA1,EEF1A1,EEF2,GAPDH,HNRNPA1,LEPROTL1,PIK3R1,RPL10A,RPL23,RPS20,SH3BGRL3,SKP1,SLC25A6,SRP14,YBX1	ENSG00000251562,ENSG00000184009,ENSG00000086061,ENSG00000156508,ENSG00000167658,ENSG00000111640,ENSG00000135486,ENSG00000104660,ENSG00000145675,ENSG00000198755,ENSG00000125691,ENSG00000008988,ENSG00000142669,ENSG00000113558,ENSG00000169100,ENSG00000140319,ENSG00000065978
	CD8RPL	Rugulon 9	KLF15	0.343704	1	ACTG1,EEF2,HCST,LEPROTL1,PIK3R1,RPL38,SH3BGRL3,YBX1	ENSG00000184009,ENSG00000167658,ENSG00000126264,ENSG00000104660,ENSG00000145675,ENSG00000172809,ENSG00000142669,ENSG00000065978
	CD8RPL	Rugulon 10	ZN148	0.339364	1	CHCHD2,COX4I1,DNAJA1,ID2,PTPRCAP,RPL5,RPSA,SRP14	ENSG00000106153,ENSG00000131143,ENSG00000086061,ENSG00000115738,ENSG00000213402,ENSG00000122406,ENSG00000168028,ENSG00000140319
	CD8RPL	Rugulon 11	SP1	0.33634	1	ADAMTSL4-AS1,CHCHD2,DDIT4,DNAJA1,EIF4A1,FAM177A1,GZMK,HERPUD1,ID2,JUNB,LEPROTL1,MCL1,PIK3R1,PNRC1,RGCC,SKP1,SRSF2	ENSG00000143384,ENSG00000106153,ENSG00000168209,ENSG00000086061,ENSG00000161960,ENSG00000151327,ENSG00000113088,ENSG00000051108,ENSG00000115738,ENSG00000171223,ENSG00000104660,ENSG00000145675,ENSG00000146278,ENSG00000102760,ENSG00000113558,ENSG00000161547
	CD8RPL	Rugulon 12	NFAC1	0.33527	1	CHCHD2,COX4I1,COX7C,RPL23,RPL24,SRP14	ENSG00000106153,ENSG00000131143,ENSG00000127184,ENSG00000125691,ENSG00000114391,ENSG00000140319

## Sheet: Supplementary Table 10
	Supplementary Table 10 Regulons and their target genes in anti-PDL1 groups of different CD4+ T cell subtypes in normal bladder samples
	Cell type	Regulons	TF name	Rss	Rss pval	Gene symbol	Gene id
	CD4CM	Regulon 1	CPEB1	0.61207	0	ARID5A,ARPC3,CD37,CIRBP,CYTIP,GPR183,IL32,LDHB,PNRC1,SLC2A3,ZNF331	ENSG00000196843,ENSG00000111229,ENSG00000104894,ENSG00000099622,ENSG00000115165,ENSG00000169508,ENSG00000008517,ENSG00000111716,ENSG00000146278,ENSG00000059804,ENSG00000130844
	CD4CM	Regulon 2	VEZF1	0.593866	0.0075	ARID5A,BTG2,CYTIP,FOS,GPR183,HSPA8,PNRC1,SLC2A3,SOCS3,ZNF331	ENSG00000196843,ENSG00000159388,ENSG00000115165,ENSG00000170345,ENSG00000169508,ENSG00000109971,ENSG00000146278,ENSG00000059804,ENSG00000184557,ENSG00000130844
	CD4CM	Regulon 3	TBX1	0.590807	0.0125	ARID5A,GPR183,HSPA8,PNRC1,SOCS3,ZNF331	ENSG00000196843,ENSG00000169508,ENSG00000109971,ENSG00000146278,ENSG00000184557,ENSG00000130844
	CD4CM	Regulon 4	SP3	0.569001	0.1875	ARID5A,BTG2,FOS,HSPA8,PNRC1,SLC2A3,SOCS3	ENSG00000196843,ENSG00000159388,ENSG00000170345,ENSG00000109971,ENSG00000146278,ENSG00000059804,ENSG00000184557
	CD4CM	Regulon 5	ZN263	0.555959	0.4725	CD37,CIRBP,HSPA8,IL32,PNRC1	ENSG00000104894,ENSG00000099622,ENSG00000109971,ENSG00000008517,ENSG00000146278
	CD4GZMB	Regulon 1	ZN467	0.430749	0.0021	GAPDH,HMGB1,IL32,IL7R,MYL12A,NKG7,PRF1,S100A10,S100A4,S100A6,SH3BGRL3,VIM	ENSG00000111640,ENSG00000189403,ENSG00000008517,ENSG00000168685,ENSG00000101608,ENSG00000105374,ENSG00000180644,ENSG00000197747,ENSG00000196154,ENSG00000197956,ENSG00000142669,ENSG00000026025
	CD4GZMB	Regulon 2	ZN263	0.39328	0.0105	ARPC1B,ARPC2,ARPC3,CRIP1,GAPDH,IL2RG,IL32,MYL12A,MYL12B,S100A4,S100A6,SH3BGRL3,SRP14	ENSG00000130429,ENSG00000163466,ENSG00000111229,ENSG00000213145,ENSG00000111640,ENSG00000147168,ENSG00000008517,ENSG00000101608,ENSG00000118680,ENSG00000196154,ENSG00000197956,ENSG00000142669,ENSG00000140319
	CD4GZMB	Regulon 3	KLF15	0.392558	0.0119	GAPDH,IL2RG,IL32,NDUFS5,S100A4,S100A6,SH3BGRL3	ENSG00000111640,ENSG00000147168,ENSG00000008517,ENSG00000168653,ENSG00000196154,ENSG00000197956,ENSG00000142669
	CD4GZMB	Regulon 4	ZN320	0.384268	0.0182	ARPC2,CORO1A,GAPDH,IL2RG,IL32,S100A4,S100A6,SH3BGRL3,SRP14	ENSG00000163466,ENSG00000102879,ENSG00000111640,ENSG00000147168,ENSG00000008517,ENSG00000196154,ENSG00000197956,ENSG00000142669,ENSG00000140319
	CD4GZMB	Regulon 5	SMAD3	0.379635	0.0224	ARPC1B,IL32,MYL12A,SH3BGRL3,SRP14	ENSG00000130429,ENSG00000008517,ENSG00000101608,ENSG00000142669,ENSG00000140319
	CD4GZMB	Regulon 6	ZFX	0.371319	0.0308	ARPC1B,ARPC2,ARPC3,EIF5,GAPDH,GMFG,HINT1,IL32,MYL12B,PSMA7,S100A4,S100A6,SH3BGRL3,SRP14,TMBIM6	ENSG00000130429,ENSG00000163466,ENSG00000111229,ENSG00000100664,ENSG00000111640,ENSG00000130755,ENSG00000169567,ENSG00000008517,ENSG00000118680,ENSG00000101182,ENSG00000196154,ENSG00000197956,ENSG00000142669,ENSG00000140319,ENSG00000139644
	CD4GZMB	Regulon 7	ZN770	0.371314	0.0308	ANKRD12,ARPC1B,ARPC2,ARPC3,CD3E,EIF5,GAPDH,GMFG,HINT1,HMGB1,HSPA5,IL2RG,IL32,IL7R,MYL12A,MYL12B,NDUFS5,PDIA3,PSMA7,S100A10,S100A4,S100A6,SH3BGRL3,SRP14	ENSG00000101745,ENSG00000130429,ENSG00000163466,ENSG00000111229,ENSG00000198851,ENSG00000100664,ENSG00000111640,ENSG00000130755,ENSG00000169567,ENSG00000189403,ENSG00000044574,ENSG00000147168,ENSG00000008517,ENSG00000168685,ENSG00000101608,ENSG00000118680,ENSG00000168653,ENSG00000167004,ENSG00000101182,ENSG00000197747,ENSG00000196154,ENSG00000197956,ENSG00000142669,ENSG00000140319
	CD4MITO	Regulon 1	SP3	0.355385	1	ACTG1,DDIT4,DUSP1,EIF4A1,NFKBIA,PPDPF,RGCC,ZFP36,ZFP36L2	ENSG00000184009,ENSG00000168209,ENSG00000120129,ENSG00000161960,ENSG00000100906,ENSG00000125534,ENSG00000102760,ENSG00000128016,ENSG00000152518
	CD4TH17	Regulon 1	E2F7	0.331664	0	ARPC1B,ARPC2,ARPC3,GAPDH,GMFG,HMGN1,IL32,S100A4,S100A6,SH3BGRL3,TMA7	ENSG00000130429,ENSG00000163466,ENSG00000111229,ENSG00000111640,ENSG00000130755,ENSG00000205581,ENSG00000008517,ENSG00000196154,ENSG00000197956,ENSG00000142669,ENSG00000232112
	CD4TH17	Regulon 2	ZFX	0.328532	0	ARPC1B,ARPC2,ARPC3,EIF5,GAPDH,GMFG,HINT1,IL32,MYL12B,PSMA7,S100A4,S100A6,SH3BGRL3,SRP14,TMBIM6	ENSG00000130429,ENSG00000163466,ENSG00000111229,ENSG00000100664,ENSG00000111640,ENSG00000130755,ENSG00000169567,ENSG00000008517,ENSG00000118680,ENSG00000101182,ENSG00000196154,ENSG00000197956,ENSG00000142669,ENSG00000140319,ENSG00000139644
	CD4MITO	Regulon 2	PITX2	0.328109	1	CD3D,CD52,COX4I1,FAU,NBEAL1,PFDN5,RPL18A,RPL19,RPL23,RPL24,RPL27A,RPL29,RPL36,RPL37,RPL6,RPS11,RPS15,RPS15A,RPS23,RPS24,RPS26,RPS29,RPS3,RPS3A,RPSA,TPT1	ENSG00000167286,ENSG00000169442,ENSG00000131143,ENSG00000149806,ENSG00000144426,ENSG00000123349,ENSG00000105640,ENSG00000108298,ENSG00000125691,ENSG00000114391,ENSG00000166441,ENSG00000162244,ENSG00000130255,ENSG00000145592,ENSG00000089009,ENSG00000142534,ENSG00000115268,ENSG00000134419,ENSG00000186468,ENSG00000138326,ENSG00000197728,ENSG00000213741,ENSG00000149273,ENSG00000145425,ENSG00000168028…
	CD4TH17	Regulon 3	KLF5	0.327803	0	ARPC1B,ARPC2,ARPC3,GAPDH,IL32,PTPRCAP,S100A4,S100A6	ENSG00000130429,ENSG00000163466,ENSG00000111229,ENSG00000111640,ENSG00000008517,ENSG00000213402,ENSG00000196154,ENSG00000197956
	CD4MITO	Regulon 3	ZN770	0.327758	1	ACTB,ACTG1,BTF3,CD3D,CD52,CFL1,COX4I1,CREM,CYBA,EEF1A1,EEF2,FAU,FTL,FXYD5,HNRNPA1,ITM2B,MALAT1,MYL6,NACA,NBEAL1,NPM1,PFDN5,PFN1,PPDPF,RGCC,RPL10A,RPL14,RPL17,RPL18,RPL18A,RPL19,RPL23,RPL23A,RPL24,RPL27,RPL27A,RPL28,RPL29,RPL30,RPL31,RPL35,RPL35A,RPL36,RPL36A,RPL36AL,RPL37,RPL37A,RPL38,RPL41,RPL5,RPL6,RPL8,RPL9,RPLP0,RPS10,RPS11,RPS12,RPS15,RPS15A,RPS20,RPS21,RPS23,RPS24,RPS26,RPS28,RPS29,RPS3A,RP…	ENSG00000075624,ENSG00000184009,ENSG00000145741,ENSG00000167286,ENSG00000169442,ENSG00000172757,ENSG00000131143,ENSG00000095794,ENSG00000051523,ENSG00000156508,ENSG00000167658,ENSG00000149806,ENSG00000087086,ENSG00000089327,ENSG00000135486,ENSG00000136156,ENSG00000251562,ENSG00000092841,ENSG00000196531,ENSG00000144426,ENSG00000181163,ENSG00000123349,ENSG00000108518,ENSG00000125534,ENSG00000102760…
	CD4TH17	Regulon 4	ZBT17	0.326086	0.0075	ARPC1B,ARPC2,ARPC3,CD2,CD3E,CHCHD2,CIRBP,EIF4G2,GAPDH,HINT1,IL2RG,IL32,MYL12A,MYL12B,RGS1,S100A4,S100A6,SAT1,SH3BGRL3,SRP14,UQCRB	ENSG00000130429,ENSG00000163466,ENSG00000111229,ENSG00000116824,ENSG00000198851,ENSG00000106153,ENSG00000099622,ENSG00000110321,ENSG00000111640,ENSG00000169567,ENSG00000147168,ENSG00000008517,ENSG00000101608,ENSG00000118680,ENSG00000090104,ENSG00000196154,ENSG00000197956,ENSG00000130066,ENSG00000142669,ENSG00000140319,ENSG00000156467
	CD4TH17	Regulon 5	ZN263	0.325485	0.0075	ARPC1B,ARPC2,ARPC3,CD3E,CHCHD2,GAPDH,HINT1,HMGB1,IL2RG,IL32,MYL12B,PTPRCAP,S100A4,S100A6,SH3BGRL3,SRP14,UQCRB	ENSG00000130429,ENSG00000163466,ENSG00000111229,ENSG00000198851,ENSG00000106153,ENSG00000111640,ENSG00000169567,ENSG00000189403,ENSG00000147168,ENSG00000008517,ENSG00000118680,ENSG00000213402,ENSG00000196154,ENSG00000197956,ENSG00000142669,ENSG00000140319,ENSG00000156467
	CD4TH17	Regulon 6	IRF3	0.325169	0.0075	ARPC1B,ARPC2,GAPDH,HINT1,IL32,S100A4,S100A6,SH3BGRL3,TMBIM6	ENSG00000130429,ENSG00000163466,ENSG00000111640,ENSG00000169567,ENSG00000008517,ENSG00000196154,ENSG00000197956,ENSG00000142669,ENSG00000139644
	CD4ACTIVATED	Regulon 1	PITX2	0.324747	0.1049	NBEAL1,RPL24,RPL29,RPS23,RPS27A,RPS3,RPS3A	ENSG00000144426,ENSG00000114391,ENSG00000162244,ENSG00000186468,ENSG00000143947,ENSG00000149273,ENSG00000145425
	CD4TH17	Regulon 7	SMAD3	0.324472	0.01	ALDOA,ARPC1B,ARPC2,ARPC3,CD3E,CIRBP,GAPDH,IL32,MYL12A,MYL12B,S100A4,S100A6,SH3BGRL3,SRP14,TMA7	ENSG00000149925,ENSG00000130429,ENSG00000163466,ENSG00000111229,ENSG00000198851,ENSG00000099622,ENSG00000111640,ENSG00000008517,ENSG00000101608,ENSG00000118680,ENSG00000196154,ENSG00000197956,ENSG00000142669,ENSG00000140319,ENSG00000232112
	CD4TH17	Regulon 8	ZN467	0.322804	0.0125	ARPC1B,ARPC2,ARPC3,CIRBP,COX7C,EIF5,GAPDH,IL2RG,IL32,MORF4L1,MYL12A,MYL12B,S100A4,S100A6,SH3BGRL3,SRP14	ENSG00000130429,ENSG00000163466,ENSG00000111229,ENSG00000099622,ENSG00000127184,ENSG00000100664,ENSG00000111640,ENSG00000147168,ENSG00000008517,ENSG00000185787,ENSG00000101608,ENSG00000118680,ENSG00000196154,ENSG00000197956,ENSG00000142669,ENSG00000140319
	CD4TH17	Regulon 9	ETS2	0.322382	0.015	ARPC2,CNOT6L,CRIP1,GAPDH,IL32,S100A10,S100A4,S100A6,SH3BGRL3	ENSG00000163466,ENSG00000138767,ENSG00000213145,ENSG00000111640,ENSG00000008517,ENSG00000197747,ENSG00000196154,ENSG00000197956,ENSG00000142669
	CD4MITO	Regulon 4	SP2	0.322229	1	ACTB,ACTG1,CALM1,CD3D,CD52,COX4I1,CREM,CYBA,DDIT4,DUSP1,EEF2,EIF4A1,FXYD5,HNRNPA1,ITM2B,MALAT1,MYL6,NACA,NFKBIA,NPM1,PFDN5,PFN1,PPDPF,RGCC,RPL14,RPL19,RPL23,RPL23A,RPL24,RPL27,RPL30,RPL35,RPL36A,RPL36AL,RPL37,RPL37A,RPL41,RPL5,RPL8,RPLP0,RPS10,RPS11,RPS20,RPS23,RPS24,SLC25A6,TPT1,YBX1,ZFP36,ZFP36L2	ENSG00000075624,ENSG00000184009,ENSG00000198668,ENSG00000167286,ENSG00000169442,ENSG00000131143,ENSG00000095794,ENSG00000051523,ENSG00000168209,ENSG00000120129,ENSG00000167658,ENSG00000161960,ENSG00000089327,ENSG00000135486,ENSG00000136156,ENSG00000251562,ENSG00000092841,ENSG00000196531,ENSG00000100906,ENSG00000181163,ENSG00000123349,ENSG00000108518,ENSG00000125534,ENSG00000102760,ENSG00000188846…
	CD4TH17	Regulon 10	ZN331	0.321762	0.015	ARPC2,GAPDH,IL32,MYL12B,S100A4	ENSG00000163466,ENSG00000111640,ENSG00000008517,ENSG00000118680,ENSG00000196154
	CD4TH17	Regulon 11	KLF16	0.32176	0.015	ARPC1B,ARPC2,ARPC3,CIRBP,COX7C,GAPDH,IL2RG,IL32,S100A4,S100A6,SH3BGRL3,SRP14	ENSG00000130429,ENSG00000163466,ENSG00000111229,ENSG00000099622,ENSG00000127184,ENSG00000111640,ENSG00000147168,ENSG00000008517,ENSG00000196154,ENSG00000197956,ENSG00000142669,ENSG00000140319
	CD4TH17	Regulon 12	TBX1	0.320689	0.0175	ARPC1B,EIF4G2,GAPDH,IL2RG,IL32,PTPRCAP,S100A4,S100A6,SAT1,SH3BGRL3,SRP14,UQCRB	ENSG00000130429,ENSG00000110321,ENSG00000111640,ENSG00000147168,ENSG00000008517,ENSG00000213402,ENSG00000196154,ENSG00000197956,ENSG00000130066,ENSG00000142669,ENSG00000140319,ENSG00000156467
	CD4MITO	Regulon 5	SP1	0.319295	1	ACTG1,CALM2,CD3D,CD52,COX4I1,DDIT4,DUSP1,EEF2,EIF4A1,FXYD5,HNRNPA1,ITM2B,MALAT1,MYL6,NACA,NFKBIA,NPM1,OAZ1,PFN1,PPDPF,RGCC,RPL14,RPL23,RPL30,RPL37A,RPLP0,RPS10,RPS21,SLC25A6,YBX1,ZFP36,ZFP36L2	ENSG00000184009,ENSG00000143933,ENSG00000167286,ENSG00000169442,ENSG00000131143,ENSG00000168209,ENSG00000120129,ENSG00000167658,ENSG00000161960,ENSG00000089327,ENSG00000135486,ENSG00000136156,ENSG00000251562,ENSG00000092841,ENSG00000196531,ENSG00000100906,ENSG00000181163,ENSG00000104904,ENSG00000108518,ENSG00000125534,ENSG00000102760,ENSG00000188846,ENSG00000125691,ENSG00000156482,ENSG00000197756…
	CD4MITO	Regulon 6	ETS2	0.318494	1	CD3D,COX4I1,CYBA,EEF2,FAU,FXYD5,ITM2B,MALAT1,MYL6,NACA,NBEAL1,PFDN5,PFN1,PPDPF,RPL10A,RPL15,RPL23,RPL24,RPL27,RPL28,RPL30,RPL36,RPL36AL,RPL5,RPS10,RPS11,RPS15A,RPS20,RPS24,RPS3A,SERF2,YBX1	ENSG00000167286,ENSG00000131143,ENSG00000051523,ENSG00000167658,ENSG00000149806,ENSG00000089327,ENSG00000136156,ENSG00000251562,ENSG00000092841,ENSG00000196531,ENSG00000144426,ENSG00000123349,ENSG00000108518,ENSG00000125534,ENSG00000198755,ENSG00000174748,ENSG00000125691,ENSG00000114391,ENSG00000131469,ENSG00000108107,ENSG00000156482,ENSG00000130255,ENSG00000165502,ENSG00000122406,ENSG00000124614…
	CD4TH17	Regulon 13	ZN257	0.318455	0.0175	ARPC1B,ARPC2,CD44,GAPDH,HMGB1,IL2RG,IL32,MYL12A,MYL12B,NEAT1,S100A4,S100A6,SRP14	ENSG00000130429,ENSG00000163466,ENSG00000026508,ENSG00000111640,ENSG00000189403,ENSG00000147168,ENSG00000008517,ENSG00000101608,ENSG00000118680,ENSG00000245532,ENSG00000196154,ENSG00000197956,ENSG00000140319
	CD4MITO	Regulon 7	KLF16	0.31764	1	ACTG1,CALM1,CALM2,DUSP1,EEF2,FXYD5,HNRNPA1,MALAT1,MYL6,NACA,NPM1,RGCC,RPL23,SLC25A6	ENSG00000184009,ENSG00000198668,ENSG00000143933,ENSG00000120129,ENSG00000167658,ENSG00000089327,ENSG00000135486,ENSG00000251562,ENSG00000092841,ENSG00000196531,ENSG00000181163,ENSG00000102760,ENSG00000125691,ENSG00000169100
	CD4TH17	Regulon 14	FOXL1	0.316564	0.025	ARPC3,CD2,CD3E,CHCHD2,CIRBP,GAPDH,IL2RG,IL32,MYL12B,S100A4,SKP1,TMA7	ENSG00000111229,ENSG00000116824,ENSG00000198851,ENSG00000106153,ENSG00000099622,ENSG00000111640,ENSG00000147168,ENSG00000008517,ENSG00000118680,ENSG00000196154,ENSG00000113558,ENSG00000232112
	CD4TH17	Regulon 15	PATZ1	0.316188	0.025	ARPC1B,ARPC2,ARPC3,CCNI,CD3E,CIRBP,DNAJA1,EIF5,GAPDH,HMGB1,HSPA8,IL32,S100A4,S100A6,SAT1,SH3BGRL3,SNRPD2,SRP14	ENSG00000130429,ENSG00000163466,ENSG00000111229,ENSG00000118816,ENSG00000198851,ENSG00000099622,ENSG00000086061,ENSG00000100664,ENSG00000111640,ENSG00000189403,ENSG00000109971,ENSG00000008517,ENSG00000196154,ENSG00000197956,ENSG00000130066,ENSG00000142669,ENSG00000125743,ENSG00000140319
	CD4TH17	Regulon 16	PRDM6	0.315864	0.025	ARPC1B,ARPC2,ARPC3,CD2,CD3E,CIRBP,COX7C,EIF3E,EIF3F,GAPDH,IL32,LDHB,MYL12A,RHOH,S100A4,S100A6,SAT1,SRP14	ENSG00000130429,ENSG00000163466,ENSG00000111229,ENSG00000116824,ENSG00000198851,ENSG00000099622,ENSG00000127184,ENSG00000104408,ENSG00000175390,ENSG00000111640,ENSG00000008517,ENSG00000111716,ENSG00000101608,ENSG00000168421,ENSG00000196154,ENSG00000197956,ENSG00000130066,ENSG00000140319
	CD4MITO	Regulon 8	RXRA	0.315718	1	BTF3,CD52,CFL1,COX4I1,EEF2,FXYD5,HNRNPA1,MALAT1,MYL6,PFDN5,PPDPF,RPL15,RPL23,RPL24,RPL28,RPL30,RPL31,RPL36AL,RPL37,RPL37A,RPL5,RPL8,RPS10,RPS11,RPS26,SLC25A6,TPT1	ENSG00000145741,ENSG00000169442,ENSG00000172757,ENSG00000131143,ENSG00000167658,ENSG00000089327,ENSG00000135486,ENSG00000251562,ENSG00000092841,ENSG00000123349,ENSG00000125534,ENSG00000174748,ENSG00000125691,ENSG00000114391,ENSG00000108107,ENSG00000156482,ENSG00000071082,ENSG00000165502,ENSG00000145592,ENSG00000197756,ENSG00000122406,ENSG00000161016,ENSG00000124614,ENSG00000142534,ENSG00000197728…
	CD4MITO	Regulon 9	ZN263	0.315718	1	BTF3,CD52,CFL1,COX4I1,EEF2,FXYD5,HNRNPA1,MALAT1,MYL6,PFDN5,PPDPF,RPL15,RPL23,RPL24,RPL28,RPL30,RPL31,RPL36AL,RPL37,RPL37A,RPL5,RPL8,RPS10,RPS11,RPS26,SLC25A6,TPT1	ENSG00000145741,ENSG00000169442,ENSG00000172757,ENSG00000131143,ENSG00000167658,ENSG00000089327,ENSG00000135486,ENSG00000251562,ENSG00000092841,ENSG00000123349,ENSG00000125534,ENSG00000174748,ENSG00000125691,ENSG00000114391,ENSG00000108107,ENSG00000156482,ENSG00000071082,ENSG00000165502,ENSG00000145592,ENSG00000197756,ENSG00000122406,ENSG00000161016,ENSG00000124614,ENSG00000142534,ENSG00000197728…
	CD4MITO	Regulon 10	CPEB1	0.315638	1	ACTG1,BTF3,CALM1,CD52,CFL1,COX4I1,EEF2,FAU,FXYD5,HNRNPA1,ITM2B,MALAT1,MYL6,NACA,NBEAL1,NPM1,OAZ1,PFDN5,PFN1,RGCC,RPL10A,RPL14,RPL15,RPL17,RPL18A,RPL19,RPL23,RPL24,RPL27,RPL29,RPL30,RPL35A,RPL36,RPL36A,RPL36AL,RPL37A,RPL38,RPL41,RPL5,RPL9,RPLP0,RPS10,RPS11,RPS23,RPS24,RPS26,RPS7,RPSA,UBA52,YBX1	ENSG00000184009,ENSG00000145741,ENSG00000198668,ENSG00000169442,ENSG00000172757,ENSG00000131143,ENSG00000167658,ENSG00000149806,ENSG00000089327,ENSG00000135486,ENSG00000136156,ENSG00000251562,ENSG00000092841,ENSG00000196531,ENSG00000144426,ENSG00000181163,ENSG00000104904,ENSG00000123349,ENSG00000108518,ENSG00000102760,ENSG00000198755,ENSG00000188846,ENSG00000174748,ENSG00000265681,ENSG00000105640…
	CD4MITO	Regulon 11	TBX15	0.313824	1	BTF3,CD3D,CD52,CFL1,COX4I1,CYBA,EEF2,FAU,FXYD5,HNRNPA1,ITM2B,MALAT1,MYL6,NACA,PFDN5,PFN1,PPDPF,RPL14,RPL15,RPL17,RPL18A,RPL22,RPL23,RPL24,RPL27,RPL30,RPL36AL,RPL37A,RPL41,RPL8,RPS10,RPS11,RPS20,RPS5,YBX1	ENSG00000145741,ENSG00000167286,ENSG00000169442,ENSG00000172757,ENSG00000131143,ENSG00000051523,ENSG00000167658,ENSG00000149806,ENSG00000089327,ENSG00000135486,ENSG00000136156,ENSG00000251562,ENSG00000092841,ENSG00000196531,ENSG00000123349,ENSG00000108518,ENSG00000125534,ENSG00000188846,ENSG00000174748,ENSG00000265681,ENSG00000105640,ENSG00000116251,ENSG00000125691,ENSG00000114391,ENSG00000131469…
	CD4MITO	Regulon 12	E2F6	0.313784	1	ACTG1,BTF3,CD3D,CD52,CFL1,COX4I1,EEF2,FXYD5,HNRNPA1,MALAT1,MYL6,NACA,NPM1,OAZ1,PFN1,PPDPF,RPL10A,RPL14,RPL17,RPL23,RPL24,RPL26,RPL27,RPL28,RPL30,RPL36,RPL36A,RPL37A,RPL38,RPLP0,RPLP2,RPS10,RPS21,RPS24,SERF2,SLC25A6,UBA52,YBX1	ENSG00000184009,ENSG00000145741,ENSG00000167286,ENSG00000169442,ENSG00000172757,ENSG00000131143,ENSG00000167658,ENSG00000089327,ENSG00000135486,ENSG00000251562,ENSG00000092841,ENSG00000196531,ENSG00000181163,ENSG00000104904,ENSG00000108518,ENSG00000125534,ENSG00000198755,ENSG00000188846,ENSG00000265681,ENSG00000125691,ENSG00000114391,ENSG00000161970,ENSG00000131469,ENSG00000108107,ENSG00000156482…
	CD4TH17	Regulon 17	ZN770	0.313124	0.04	ARPC1B,ARPC2,ARPC3,CCNH,CD3E,CHCHD2,CIRBP,CNBP,COX6C,COX7C,EIF3E,EIF3F,EIF4G2,EIF5,GAPDH,HINT1,HMGB1,HSPA8,IL2RG,IL32,LDHB,MORF4L1,MYL12A,MYL12B,PDIA3,PTPRCAP,S100A4,S100A6,SAT1,SH3BGRL3,SLC25A5,SNRPD2,SRP14,TMA7,UQCRB	ENSG00000130429,ENSG00000163466,ENSG00000111229,ENSG00000134480,ENSG00000198851,ENSG00000106153,ENSG00000099622,ENSG00000169714,ENSG00000164919,ENSG00000127184,ENSG00000104408,ENSG00000175390,ENSG00000110321,ENSG00000100664,ENSG00000111640,ENSG00000169567,ENSG00000189403,ENSG00000109971,ENSG00000147168,ENSG00000008517,ENSG00000111716,ENSG00000185787,ENSG00000101608,ENSG00000118680,ENSG00000167004…
	CD4TH17	Regulon 18	CPEB1	0.312527	0.0425	ARPC1B,ARPC2,ARPC3,CCNH,CD2,CD3E,CD74,CHCHD2,CIRBP,COX6B1,EIF5,GAPDH,GMFG,HINT1,HSP90AA1,IL32,LDHB,LEPROTL1,MYL12B,PNRC1,RHOH,S100A4,SKP1,SRP14,TMA7	ENSG00000130429,ENSG00000163466,ENSG00000111229,ENSG00000134480,ENSG00000116824,ENSG00000198851,ENSG00000019582,ENSG00000106153,ENSG00000099622,ENSG00000126267,ENSG00000100664,ENSG00000111640,ENSG00000130755,ENSG00000169567,ENSG00000080824,ENSG00000008517,ENSG00000111716,ENSG00000104660,ENSG00000118680,ENSG00000146278,ENSG00000168421,ENSG00000196154,ENSG00000113558,ENSG00000140319,ENSG00000232112
	CD4TH17	Regulon 19	KLF15	0.312256	0.045	CIRBP,GAPDH,IL2RG,IL32,S100A6,SH3BGRL3,SRP14	ENSG00000099622,ENSG00000111640,ENSG00000147168,ENSG00000008517,ENSG00000197956,ENSG00000142669,ENSG00000140319
	CD4TH17	Regulon 20	RXRA	0.310855	0.055	ARPC2,CHCHD2,CIRBP,GAPDH,HMGB1,IL2RG,IL32,RPS4Y1,S100A4,S100A6,SH3BGRL3,SRP14,TMA7,TOMM7	ENSG00000163466,ENSG00000106153,ENSG00000099622,ENSG00000111640,ENSG00000189403,ENSG00000147168,ENSG00000008517,ENSG00000129824,ENSG00000196154,ENSG00000197956,ENSG00000142669,ENSG00000140319,ENSG00000232112,ENSG00000196683
	CD4TH17	Regulon 21	VEZF1	0.30949	0.06	ARPC2,DNAJA1,GAPDH,HSPA8,IL32,MYL12B,S100A4,SAMSN1,SAT1,SRP14,UBE2D3,VIM	ENSG00000163466,ENSG00000086061,ENSG00000111640,ENSG00000109971,ENSG00000008517,ENSG00000118680,ENSG00000196154,ENSG00000155307,ENSG00000130066,ENSG00000140319,ENSG00000109332,ENSG00000026025
	CD4MITO	Regulon 13	ZFX	0.308159	1	ACTG1,BTF3,CD3D,CD52,CFL1,COX4I1,DDIT4,EEF2,FXYD5,HNRNPA1,ITM2B,MALAT1,MYL6,NACA,NPM1,PFDN5,PFN1,PPDPF,RPL23,RPL27,RPL37A,RPL41,RPLP0,RPS10,RPS11,RPS12,RPS24,RPS28,RPS7,RPSA,SERF2,SLC25A6,TPT1,YBX1	ENSG00000184009,ENSG00000145741,ENSG00000167286,ENSG00000169442,ENSG00000172757,ENSG00000131143,ENSG00000168209,ENSG00000167658,ENSG00000089327,ENSG00000135486,ENSG00000136156,ENSG00000251562,ENSG00000092841,ENSG00000196531,ENSG00000181163,ENSG00000123349,ENSG00000108518,ENSG00000125534,ENSG00000125691,ENSG00000131469,ENSG00000197756,ENSG00000229117,ENSG00000089157,ENSG00000124614,ENSG00000142534…
	CD4TH17	Regulon 22	FOXD2	0.307247	0.0825	ARPC1B,ARPC2,ARPC3,EIF3H,HINT1,LDHB,MYL12B,SRP14	ENSG00000130429,ENSG00000163466,ENSG00000111229,ENSG00000147677,ENSG00000169567,ENSG00000111716,ENSG00000118680,ENSG00000140319
	CD4TH17	Regulon 23	SP2	0.30317	0.145	ARPC2,DNAJA1,GAPDH,HSP90AB1,HSPA8,IL32,MYL12B,S100A4,SAT1,SRP14,UBE2D3	ENSG00000163466,ENSG00000086061,ENSG00000111640,ENSG00000096384,ENSG00000109971,ENSG00000008517,ENSG00000118680,ENSG00000196154,ENSG00000130066,ENSG00000140319,ENSG00000109332
	CD4TH17	Regulon 24	COT1	0.302853	0.155	ARPC1B,ARPC2,CIRBP,HSP90AA1,IL32,MYL12A,S100A6	ENSG00000130429,ENSG00000163466,ENSG00000099622,ENSG00000080824,ENSG00000008517,ENSG00000101608,ENSG00000197956
	CD4MITO	Regulon 14	TAF1	0.302583	1	CALM1,CALM2,CD52,CFL1,COX4I1,CYBA,EEF2,FXYD5,HNRNPA1,ITM2B,MALAT1,MYL6,NACA,PABPC1,PPDPF,RPL17,RPL23,RPL36AL,RPL4,RPS10,RPS11,RPS21,SLC25A6,UBA52,YBX1	ENSG00000198668,ENSG00000143933,ENSG00000169442,ENSG00000172757,ENSG00000131143,ENSG00000051523,ENSG00000167658,ENSG00000089327,ENSG00000135486,ENSG00000136156,ENSG00000251562,ENSG00000092841,ENSG00000196531,ENSG00000070756,ENSG00000125534,ENSG00000265681,ENSG00000125691,ENSG00000165502,ENSG00000174444,ENSG00000124614,ENSG00000142534,ENSG00000171858,ENSG00000169100,ENSG00000221983,ENSG00000065978
	CD4TH17	Regulon 25	SP1	0.29452	0.575	GAPDH,HSPA8,IL32,SAT1,SRP14	ENSG00000111640,ENSG00000109971,ENSG00000008517,ENSG00000130066,ENSG00000140319
	CD4MITO	Regulon 15	PRDM6	0.293999	1	HNRNPA1,MYL6,PFDN5,RPL23,RPL41	ENSG00000135486,ENSG00000092841,ENSG00000123349,ENSG00000125691,ENSG00000229117
	CD4IL2RAHI	Regulon 1	ZN320	0.279337	0.0266	S100A4,ARPC2,CORO1A,GAPDH,IL2RG,IL32,S100A6,SH3BGRL3,SRP14	ENSG00000196154,ENSG00000163466,ENSG00000102879,ENSG00000111640,ENSG00000147168,ENSG00000008517,ENSG00000197956,ENSG00000142669,ENSG00000140319
	CD4IL2RAHI	Regulon 2	ZN263	0.277658	0.0361	S100A4,ARPC1B,ARPC2,ARPC3,GAPDH,HNRNPK,IL2RG,IL32,S100A6,SH3BGRL3,SRP14	ENSG00000196154,ENSG00000130429,ENSG00000163466,ENSG00000111229,ENSG00000111640,ENSG00000165119,ENSG00000147168,ENSG00000008517,ENSG00000197956,ENSG00000142669,ENSG00000140319
	CD4IL2RAHI	Regulon 3	ZFX	0.276549	0.0494	S100A4,ARPC1B,ARPC2,ARPC3,EIF5,GAPDH,GMFG,HINT1,IL32,MYL12B,PSMA7,S100A6,SH3BGRL3,SRP14	ENSG00000196154,ENSG00000130429,ENSG00000163466,ENSG00000111229,ENSG00000100664,ENSG00000111640,ENSG00000130755,ENSG00000169567,ENSG00000008517,ENSG00000118680,ENSG00000101182,ENSG00000197956,ENSG00000142669,ENSG00000140319
	CD4IL2RALO	Regulon 1	TBX15	0.274967	0.591	ACTG1,DUSP1,EEF2,NACA,NFKBIA,PPDPF,RGCC,RPL23,SLC25A6,ZFP36	ENSG00000184009,ENSG00000120129,ENSG00000167658,ENSG00000196531,ENSG00000100906,ENSG00000125534,ENSG00000102760,ENSG00000125691,ENSG00000169100,ENSG00000128016
	CD4IL2RAHI	Regulon 4	PATZ1	0.274599	0.0722	S100A4,ARPC1B,ARPC2,ARPC3,CD3E,GAPDH,GMFG,HNRNPDL,IL32,RBM3,S100A6,SH3BGRL3,SRP14	ENSG00000196154,ENSG00000130429,ENSG00000163466,ENSG00000111229,ENSG00000198851,ENSG00000111640,ENSG00000130755,ENSG00000152795,ENSG00000008517,ENSG00000102317,ENSG00000197956,ENSG00000142669,ENSG00000140319
	CD4IL2RAHI	Regulon 5	ZN449	0.274467	0.0722	S100A4,ARPC1B,ARPC2,ARPC3,GAPDH,GMFG,IL32,S100A6,SH3BGRL3,TMA7	ENSG00000196154,ENSG00000130429,ENSG00000163466,ENSG00000111229,ENSG00000111640,ENSG00000130755,ENSG00000008517,ENSG00000197956,ENSG00000142669,ENSG00000232112
	CD4IL2RAHI	Regulon 6	TBX1	0.274104	0.0798	S100A4,ARPC1B,CIRBP,GAPDH,IL2RG,IL32,PTPRCAP,S100A6,SAT1,SH3BGRL3,SRP14,UQCRB	ENSG00000196154,ENSG00000130429,ENSG00000099622,ENSG00000111640,ENSG00000147168,ENSG00000008517,ENSG00000213402,ENSG00000197956,ENSG00000130066,ENSG00000142669,ENSG00000140319,ENSG00000156467
	CD4IL2RALO	Regulon 2	SP3	0.273651	0.74	ACTG1,DDIT4,DUSP1,EIF4A1,NFKBIA,PPDPF,RGCC,ZFP36,ZFP36L2	ENSG00000184009,ENSG00000168209,ENSG00000120129,ENSG00000161960,ENSG00000100906,ENSG00000125534,ENSG00000102760,ENSG00000128016,ENSG00000152518
	CD4IL2RALO	Regulon 3	SP2	0.273651	0.74	ACTG1,DDIT4,DUSP1,EIF4A1,NFKBIA,PPDPF,RGCC,ZFP36,ZFP36L2	ENSG00000184009,ENSG00000168209,ENSG00000120129,ENSG00000161960,ENSG00000100906,ENSG00000125534,ENSG00000102760,ENSG00000128016,ENSG00000152518
	CD4IL2RAHI	Regulon 7	ZNF76	0.272385	0.1026	S100A4,GAPDH,IL2RG,IL32,NDUFS5,S100A6,SH3BGRL3	ENSG00000196154,ENSG00000111640,ENSG00000147168,ENSG00000008517,ENSG00000168653,ENSG00000197956,ENSG00000142669
	CD4IL2RALO	Regulon 4	KLF12	0.272371	0.91	ACTG1,DDIT4,EIF4A1,NFKBIA,RGCC,ZFP36,ZFP36L2	ENSG00000184009,ENSG00000168209,ENSG00000161960,ENSG00000100906,ENSG00000102760,ENSG00000128016,ENSG00000152518
	CD4IL2RAHI	Regulon 8	ZN467	0.272006	0.1083	S100A4,ARPC1B,ARPC2,CD2,CIRBP,GAPDH,HMGB1,IL2RG,IL32,MYL12A,S100A6,SAT1,SH3BGRL3,SRP14,UQCRB	ENSG00000196154,ENSG00000130429,ENSG00000163466,ENSG00000116824,ENSG00000099622,ENSG00000111640,ENSG00000189403,ENSG00000147168,ENSG00000008517,ENSG00000101608,ENSG00000197956,ENSG00000130066,ENSG00000142669,ENSG00000140319,ENSG00000156467
	CD4IL2RAHI	Regulon 9	E2F6	0.271004	0.1273	S100A4,ARPC1B,ARPC2,CIRBP,GAPDH,HINT1,HMGB1,HSP90AA1,IL2RG,IL32,MYL12A,S100A6,SAT1,SH3BGRL3,SRP14,TMBIM6	ENSG00000196154,ENSG00000130429,ENSG00000163466,ENSG00000099622,ENSG00000111640,ENSG00000169567,ENSG00000189403,ENSG00000080824,ENSG00000147168,ENSG00000008517,ENSG00000101608,ENSG00000197956,ENSG00000130066,ENSG00000142669,ENSG00000140319,ENSG00000139644
	CD4IL2RAHI	Regulon 10	KLF15	0.27015	0.1539	CIRBP,GAPDH,IL2RG,IL32,S100A6,SH3BGRL3,SRP14	ENSG00000099622,ENSG00000111640,ENSG00000147168,ENSG00000008517,ENSG00000197956,ENSG00000142669,ENSG00000140319
	CD4IL2RAHI	Regulon 11	ZBT17	0.27011	0.1539	S100A4,ARPC2,COX6C,COX7A2,COX7C,GAPDH,HINT1,IL2RG,IL32,MYL12B,PTPRCAP,S100A6,SH3BGRL3,SLC25A5,SRP14	ENSG00000196154,ENSG00000163466,ENSG00000164919,ENSG00000112695,ENSG00000127184,ENSG00000111640,ENSG00000169567,ENSG00000147168,ENSG00000008517,ENSG00000118680,ENSG00000213402,ENSG00000197956,ENSG00000142669,ENSG00000005022,ENSG00000140319
	CD4IL2RAHI	Regulon 12	SMAD3	0.268519	0.1881	S100A4,ALDOA,ARPC1B,ARPC2,ARPC3,CD3E,CIRBP,GAPDH,HINT1,HNRNPDL,IL32,ITM2A,MYL12A,RBM3,S100A6,SH3BGRL3,SRP14	ENSG00000196154,ENSG00000149925,ENSG00000130429,ENSG00000163466,ENSG00000111229,ENSG00000198851,ENSG00000099622,ENSG00000111640,ENSG00000169567,ENSG00000152795,ENSG00000008517,ENSG00000078596,ENSG00000101608,ENSG00000102317,ENSG00000197956,ENSG00000142669,ENSG00000140319
	CD4IL2RAHI	Regulon 13	VEZF1	0.26827	0.1957	S100A4,ARPC2,COX7A2,COX7C,GAPDH,HINT1,IL32,MYL12B,PTPRCAP,S100A6,SH3BGRL3,SRP14,SSR2,TMA7	ENSG00000196154,ENSG00000163466,ENSG00000112695,ENSG00000127184,ENSG00000111640,ENSG00000169567,ENSG00000008517,ENSG00000118680,ENSG00000213402,ENSG00000197956,ENSG00000142669,ENSG00000140319,ENSG00000163479,ENSG00000232112
	CD4IL2RAHI	Regulon 14	COT1	0.267468	0.2166	ARPC1B,ARPC2,CIRBP,HSP90AA1,IL32,MYL12A,S100A6	ENSG00000130429,ENSG00000163466,ENSG00000099622,ENSG00000080824,ENSG00000008517,ENSG00000101608,ENSG00000197956
	CD4IL2RAHI	Regulon 15	PRDM6	0.266827	0.2489	S100A4,ARPC1B,ARPC2,ARPC3,ATP6V1G1,CD2,CD3E,CIRBP,COX7C,EIF3E,EIF3F,GAPDH,HINT1,HMGB1,IL32,LDHB,MYL12A,MYL12B,S100A6,SAT1,SH3BGRL3,SKP1,SRP14	ENSG00000196154,ENSG00000130429,ENSG00000163466,ENSG00000111229,ENSG00000136888,ENSG00000116824,ENSG00000198851,ENSG00000099622,ENSG00000127184,ENSG00000104408,ENSG00000175390,ENSG00000111640,ENSG00000169567,ENSG00000189403,ENSG00000008517,ENSG00000111716,ENSG00000101608,ENSG00000118680,ENSG00000197956,ENSG00000130066,ENSG00000142669,ENSG00000113558,ENSG00000140319
	CD4IL2RAHI	Regulon 16	ZN770	0.266333	0.2736	S100A4,ARPC1B,ARPC2,ARPC3,ATP6V1G1,CD3E,CHCHD2,CIRBP,CORO1A,EIF4G2,EIF5,GAPDH,GMFG,HINT1,HMGB1,HMGN1,HSPA8,IL2RG,IL32,LDHB,MYL12B,PSMA7,PTPRCAP,RAN,RBM3,S100A6,SH3BGRL3,SKP1,SNRPD2,SRP14,TMA7,TOMM7,UQCRB	ENSG00000196154,ENSG00000130429,ENSG00000163466,ENSG00000111229,ENSG00000136888,ENSG00000198851,ENSG00000106153,ENSG00000099622,ENSG00000102879,ENSG00000110321,ENSG00000100664,ENSG00000111640,ENSG00000130755,ENSG00000169567,ENSG00000189403,ENSG00000205581,ENSG00000109971,ENSG00000147168,ENSG00000008517,ENSG00000111716,ENSG00000118680,ENSG00000101182,ENSG00000213402,ENSG00000132341,ENSG00000102317…
	CD4IL2RALO	Regulon 5	CPEB1	0.266295	1	ANXA1,ARHGDIB,CFL1,EEF2,RPL23,ZFP36	ENSG00000135046,ENSG00000111348,ENSG00000172757,ENSG00000167658,ENSG00000125691,ENSG00000128016
	CD4IL2RAHI	Regulon 17	FOXD2	0.261775	0.5795	ARPC1B,ARPC2,ARPC3,EIF3H,HINT1,LDHB,MYL12B,SRP14	ENSG00000130429,ENSG00000163466,ENSG00000111229,ENSG00000147677,ENSG00000169567,ENSG00000111716,ENSG00000118680,ENSG00000140319
	CD4IL2RAHI	Regulon 18	CPEB1	0.261416	0.6118	S100A4,ARPC1B,ARPC2,ARPC3,CD3E,CHCHD2,CIRBP,COX6B1,EIF5,GAPDH,HINT1,IL32,ITM2A,LDHB,MALAT1,MYL12A,MYL12B,RPL32,RPS27,SAT1,SRP14,TMA7	ENSG00000196154,ENSG00000130429,ENSG00000163466,ENSG00000111229,ENSG00000198851,ENSG00000106153,ENSG00000099622,ENSG00000126267,ENSG00000100664,ENSG00000111640,ENSG00000169567,ENSG00000008517,ENSG00000078596,ENSG00000111716,ENSG00000251562,ENSG00000101608,ENSG00000118680,ENSG00000144713,ENSG00000177954,ENSG00000130066,ENSG00000140319,ENSG00000232112
	CD4CXCL13	Regulon 1	ZN219	0.245337	0.1377	ARPC1B,ARPC3,EIF3H,GAPDH,HINT1,IL32,MYL12B,S100A4,S100A6,SRP14	ENSG00000130429,ENSG00000111229,ENSG00000147677,ENSG00000111640,ENSG00000169567,ENSG00000008517,ENSG00000118680,ENSG00000196154,ENSG00000197956,ENSG00000140319
	CD4IL2RAHI	Regulon 19	TBX15	0.235889	1	MALAT1,RPL10,RPL12,RPL13A,RPS27,RPS3A,TMSB4X	ENSG00000251562,ENSG00000147403,ENSG00000197958,ENSG00000142541,ENSG00000177954,ENSG00000145425,ENSG00000205542
	CD4PROLIF	Regulon 1	ETS2	0.200406	0.153	ARPC2,CNOT6L,CRIP1,GAPDH,IL32,S100A10,S100A4,S100A6,SH3BGRL3	ENSG00000163466,ENSG00000138767,ENSG00000213145,ENSG00000111640,ENSG00000008517,ENSG00000197747,ENSG00000196154,ENSG00000197956,ENSG00000142669
	CD4HSP	Regulon 1	PATZ1	0.198947	1	ACTG1,BTF3,CD3D,CD52,CFL1,COX4I1,CYBA,EEF2,FTL,FXYD5,HNRNPA1,ITM2B,MALAT1,MYL6,NACA,NBEAL1,NPM1,PFDN5,PFN1,PPDPF,RPL10A,RPL14,RPL18,RPL23,RPL24,RPL27,RPL30,RPL35,RPL36,RPL36AL,RPL37A,RPL4,RPL41,RPL5,RPL8,RPS10,RPS11,RPS16,RPS20,RPS24,SERF2,SLC25A6,UBA52,YBX1	ENSG00000184009,ENSG00000145741,ENSG00000167286,ENSG00000169442,ENSG00000172757,ENSG00000131143,ENSG00000051523,ENSG00000167658,ENSG00000087086,ENSG00000089327,ENSG00000135486,ENSG00000136156,ENSG00000251562,ENSG00000092841,ENSG00000196531,ENSG00000144426,ENSG00000181163,ENSG00000123349,ENSG00000108518,ENSG00000125534,ENSG00000198755,ENSG00000188846,ENSG00000063177,ENSG00000125691,ENSG00000114391…
	CD4HSP	Regulon 2	ZN770	0.198774	1	ACTG1,BTF3,CALM1,CD3D,CD52,CFL1,COX4I1,CYBA,EEF2,FAU,FTL,FXYD5,MYL6,NACA,NBEAL1,NPM1,PFDN5,PFN1,PPDPF,RPL14,RPL17,RPL18A,RPL19,RPL23,RPL23A,RPL24,RPL27,RPL30,RPL36A,RPL36AL,RPL37,RPL4,RPL41,RPL5,RPS10,RPS11,RPS20,RPS23,RPS26,SLC25A6,TPT1,UBA52,YBX1	ENSG00000184009,ENSG00000145741,ENSG00000198668,ENSG00000167286,ENSG00000169442,ENSG00000172757,ENSG00000131143,ENSG00000051523,ENSG00000167658,ENSG00000149806,ENSG00000087086,ENSG00000089327,ENSG00000092841,ENSG00000196531,ENSG00000144426,ENSG00000181163,ENSG00000123349,ENSG00000108518,ENSG00000125534,ENSG00000188846,ENSG00000265681,ENSG00000105640,ENSG00000108298,ENSG00000125691,ENSG00000198242…
	CD4HSP	Regulon 3	CPEB1	0.198608	1	CD52,COX4I1,FAU,MALAT1,MYL6,NBEAL1,NPM1,PFDN5,RPL14,RPL15,RPL18A,RPL23,RPL24,RPL30,RPL35,RPL36,RPL41,RPL5,RPLP0,RPS10,RPS11,RPS24	ENSG00000169442,ENSG00000131143,ENSG00000149806,ENSG00000251562,ENSG00000092841,ENSG00000144426,ENSG00000181163,ENSG00000123349,ENSG00000188846,ENSG00000174748,ENSG00000105640,ENSG00000125691,ENSG00000114391,ENSG00000156482,ENSG00000136942,ENSG00000130255,ENSG00000229117,ENSG00000122406,ENSG00000089157,ENSG00000124614,ENSG00000142534,ENSG00000138326
	CD4HSP	Regulon 4	ZFX	0.198516	1	ACTB,ACTG1,BTF3,CALM1,CD3D,CD52,CFL1,COX4I1,CYBA,EEF2,FXYD5,HNRNPA1,ITM2B,MALAT1,MYL6,NACA,NBEAL1,NPM1,OAZ1,PFDN5,PFN1,PPDPF,RPL14,RPL17,RPL23,RPL27,RPL30,RPL36A,RPL36AL,RPL37A,RPL5,RPLP0,RPS10,RPS11,RPS21,RPS28,SLC25A6,YBX1	ENSG00000075624,ENSG00000184009,ENSG00000145741,ENSG00000198668,ENSG00000167286,ENSG00000169442,ENSG00000172757,ENSG00000131143,ENSG00000051523,ENSG00000167658,ENSG00000089327,ENSG00000135486,ENSG00000136156,ENSG00000251562,ENSG00000092841,ENSG00000196531,ENSG00000144426,ENSG00000181163,ENSG00000104904,ENSG00000123349,ENSG00000108518,ENSG00000125534,ENSG00000188846,ENSG00000265681,ENSG00000125691…
	CD4HSP	Regulon 5	SP1	0.198507	1	ACTB,ACTG1,CD3D,CD52,COX4I1,CREM,CYBA,EEF2,FXYD5,HNRNPA1,MALAT1,MYL6,NACA,NBEAL1,NPM1,OAZ1,PFDN5,PFN1,PPDPF,RGCC,RPL10A,RPL14,RPL23,RPL30,RPL35,RPL36A,RPL36AL,RPL37A,RPLP0,RPS10,RPS11,RPS21,SLC25A6,YBX1	ENSG00000075624,ENSG00000184009,ENSG00000167286,ENSG00000169442,ENSG00000131143,ENSG00000095794,ENSG00000051523,ENSG00000167658,ENSG00000089327,ENSG00000135486,ENSG00000251562,ENSG00000092841,ENSG00000196531,ENSG00000144426,ENSG00000181163,ENSG00000104904,ENSG00000123349,ENSG00000108518,ENSG00000125534,ENSG00000102760,ENSG00000198755,ENSG00000188846,ENSG00000125691,ENSG00000156482,ENSG00000136942…
	CD4HSP	Regulon 6	SP2	0.198491	1	ACTB,ACTG1,CD3D,CD52,COX4I1,CREM,CYBA,EEF2,FXYD5,HNRNPA1,MALAT1,MYL6,NACA,NPM1,PFDN5,PFN1,PPDPF,RGCC,RPL14,RPL23,RPL30,RPL35,RPL36A,RPL36AL,RPL37A,RPLP0,RPS10,RPS11,RPS24,SLC25A6,TPT1,YBX1	ENSG00000075624,ENSG00000184009,ENSG00000167286,ENSG00000169442,ENSG00000131143,ENSG00000095794,ENSG00000051523,ENSG00000167658,ENSG00000089327,ENSG00000135486,ENSG00000251562,ENSG00000092841,ENSG00000196531,ENSG00000181163,ENSG00000123349,ENSG00000108518,ENSG00000125534,ENSG00000102760,ENSG00000188846,ENSG00000125691,ENSG00000156482,ENSG00000136942,ENSG00000241343,ENSG00000165502,ENSG00000197756…
	CD4HSP	Regulon 7	MAZ	0.198171	1	ACTG1,CD52,COX4I1,EEF2,FXYD5,MALAT1,MYL6,NACA,PFDN5,PFN1,PPDPF,RGCC,RPL14,RPL23,RPL30,RPL36AL,RPL37A,RPS10,RPS24,SLC25A6,TPT1,YBX1	ENSG00000184009,ENSG00000169442,ENSG00000131143,ENSG00000167658,ENSG00000089327,ENSG00000251562,ENSG00000092841,ENSG00000196531,ENSG00000123349,ENSG00000108518,ENSG00000125534,ENSG00000102760,ENSG00000188846,ENSG00000125691,ENSG00000156482,ENSG00000165502,ENSG00000197756,ENSG00000124614,ENSG00000138326,ENSG00000169100,ENSG00000133112,ENSG00000065978
	CD5PROLIF	Regulon 2	ZN770	0.197848	0.2379	ARPC2,ARPC3,CIRBP,CRIP1,GAPDH,HINT1,HMGB1,IL32,S100A4,S100A6,SH3BGRL3,SRP14,TOMM7,TUBA1B,UBE2D3	ENSG00000163466,ENSG00000111229,ENSG00000099622,ENSG00000213145,ENSG00000111640,ENSG00000169567,ENSG00000189403,ENSG00000008517,ENSG00000196154,ENSG00000197956,ENSG00000142669,ENSG00000140319,ENSG00000196683,ENSG00000123416,ENSG00000109332
	CD4HSP	Regulon 8	TBX1	0.196509	1	ARPC1B,EIF4G2,GAPDH,IL2RG,IL32,S100A4,S100A6,SAT1,SH3BGRL3,SRP14,UQCRB	ENSG00000130429,ENSG00000110321,ENSG00000111640,ENSG00000147168,ENSG00000008517,ENSG00000196154,ENSG00000197956,ENSG00000130066,ENSG00000142669,ENSG00000140319,ENSG00000156467
	CD4HSP	Regulon 9	SP4	0.195306	1	ACTG1,BTF3,CD3D,CD52,CFL1,COX4I1,EEF2,FXYD5,HNRNPA1,MALAT1,MYL6,NACA,NPM1,OAZ1,PFN1,PPDPF,RPL14,RPL23,RPL27,RPL30,RPL37A,RPLP0,RPS10,RPS21,SLC25A6,YBX1	ENSG00000184009,ENSG00000145741,ENSG00000167286,ENSG00000169442,ENSG00000172757,ENSG00000131143,ENSG00000167658,ENSG00000089327,ENSG00000135486,ENSG00000251562,ENSG00000092841,ENSG00000196531,ENSG00000181163,ENSG00000104904,ENSG00000108518,ENSG00000125534,ENSG00000188846,ENSG00000125691,ENSG00000131469,ENSG00000156482,ENSG00000197756,ENSG00000089157,ENSG00000124614,ENSG00000171858,ENSG00000169100…
	CD4HSP	Regulon 10	E2F6	0.195306	1	ACTG1,BTF3,CD3D,CD52,CFL1,COX4I1,EEF2,FXYD5,HNRNPA1,MALAT1,MYL6,NACA,NPM1,OAZ1,PFN1,PPDPF,RPL14,RPL23,RPL27,RPL30,RPL37A,RPLP0,RPS10,RPS21,SLC25A6,YBX1	ENSG00000184009,ENSG00000145741,ENSG00000167286,ENSG00000169442,ENSG00000172757,ENSG00000131143,ENSG00000167658,ENSG00000089327,ENSG00000135486,ENSG00000251562,ENSG00000092841,ENSG00000196531,ENSG00000181163,ENSG00000104904,ENSG00000108518,ENSG00000125534,ENSG00000188846,ENSG00000125691,ENSG00000131469,ENSG00000156482,ENSG00000197756,ENSG00000089157,ENSG00000124614,ENSG00000171858,ENSG00000169100…
	CD4HSP	Regulon 11	ZN257	0.195237	1	ARPC1B,ARPC2,CD3E,IL2RG,IL32,MYL12A,S100A4,S100A6,SAT1,SH3BGRL3,UQCRB	ENSG00000130429,ENSG00000163466,ENSG00000198851,ENSG00000147168,ENSG00000008517,ENSG00000101608,ENSG00000196154,ENSG00000197956,ENSG00000130066,ENSG00000142669,ENSG00000156467
	CD4HSP	Regulon 12	PRDM6	0.194018	1	CALM1,CD52,CFL1,COX4I1,MALAT1,MYL6,NPM1,OAZ1,RPL14,RPL23,RPL30,RPLP0,RPS10	ENSG00000198668,ENSG00000169442,ENSG00000172757,ENSG00000131143,ENSG00000251562,ENSG00000092841,ENSG00000181163,ENSG00000104904,ENSG00000188846,ENSG00000125691,ENSG00000156482,ENSG00000089157,ENSG00000124614
	CD6PROLIF	Regulon 3	CPEB1	0.193787	0.462	ARPC1B,ARPC3,CIRBP,HINT1,SRP14	ENSG00000130429,ENSG00000111229,ENSG00000099622,ENSG00000169567,ENSG00000140319

[truncated: 4 more sheets: Supplementary Table 11, Supplementary Table 12, Supplementary Table 13, Supplementary Table 14 ]
